# Supplementary material for: Mass spectrometry of short peptides reveals common features of metazoan peptidergic neurons
Source: Nat Ecol Evol. 2022 Aug 8;6(10):1438–48. doi: 10.1038/s41559-022-01835-7 (PMC9525235; doi:10.1038/s41559-022-01835-7)
Supplement: Supplementary file 4 — Supplementary tables. [file 41559_2022_1835_MOESM4_ESM.xlsx]

## Sheet: Supplementary Table 1
Supplementary Table 1. List of identified neuropeptides in B. mikado.
Peptide AA seq with flanking cleavage site (1AA)	PTM	peptide AA seq	precursor gene name	Protein Accession (B. mikado 6frame translate)
R.NKM(+15.99)KPFGF(-.98).G	(+15.99):Oxidation, (-.98):Amidation	NKMKPFGF	FGFa	6FR|TRINITY_DN32450_c1_g1_i3_len=1806_fr4|
S.RAYEESAGDENNQAFGL(-.98).G	(-.98):Amidation	RAYEESAGDENNQAFGL	FGLa	6FR|TRINITY_DN55747_c0_g1_i1_fr6|
D.WLTRDNYRHFQN(-.98).G	(-.98):Amidation	WLTRDNYRHFQN	FQNa	6FR|TRINITY_DN31150_c2_g1_i1_len=742_fr5|
R.DNYRHFQN(-.98).G	(-.98):Amidation	DNYRHFQN	FQNa	6FR|TRINITY_DN31150_c2_g1_i1_len=742_fr5|
E.Q(-17.03)GWAVKNARLRK(-.98).G	(-17.03):Pyro-glu from Q, (-.98):Amidation	QGWAVKNARLRK	LNSa	6FR|TRINITY_DN30001_c0_g1_i11_len=2000_fr6|
E.Q(-17.03)GWAVKNPRLKK(-.98).G	(-17.03):Pyro-glu from Q, (-.98):Amidation	QGWAVKNPRLKK	LNSa	6FR|TRINITY_DN30001_c0_g1_i11_len=2000_fr6|
E.RGWLKSSRVLNS(-.98).G	(-.98):Amidation	RGWLKSSRVLNS	LNSa	6FR|TRINITY_DN30001_c0_g1_i11_len=2000_fr6|
G.WLKSSRVLNS(-.98).G	(-.98):Amidation	WLKSSRVLNS	LNSa	6FR|TRINITY_DN30001_c0_g1_i11_len=2000_fr6|
Q.GWAVKNPRLKK(-.98).G	(-.98):Amidation	GWAVKNPRLKK	LNSa	6FR|TRINITY_DN30001_c0_g1_i11_len=2000_fr6|
R.GWLKSSRVLNS(-.98).G	(-.98):Amidation	GWLKSSRVLNS	LNSa	6FR|TRINITY_DN30001_c0_g1_i11_len=2000_fr6|
R.Q(-17.03)LNKPNPRFSKF(-.98).G	(-17.03):Pyro-glu from Q, (-.98):Amidation	QLNKPNPRFSKF	LNSa	6FR|TRINITY_DN30001_c0_g1_i11_len=2000_fr6|
A.ATNLM(+15.99)HNIF(-.98).G	(+15.99):Oxidation, (-.98):Amidation	ATNLMHNIF	NIFa	6FR|TRINITY_DN25509_c1_g2_i1_len=587_fr4|
A.HAATNLM(+15.99)HNIF(-.98).G	(+15.99):Oxidation, (-.98):Amidation	HAATNLMHNIF	NIFa	6FR|TRINITY_DN25509_c1_g2_i1_len=587_fr4|
A.HAATNLMHNIF(-.98).G	(-.98):Amidation	HAATNLMHNIF	NIFa	6FR|TRINITY_DN25509_c1_g2_i1_len=587_fr4|
A.HAGTNLM(+15.99)HNIF(-.98).G	(+15.99):Oxidation, (-.98):Amidation	HAGTNLMHNIF	NIFa	6FR|TRINITY_DN25509_c1_g2_i1_len=587_fr4|
A.HAGTNLMHNIF(-.98).G	(-.98):Amidation	HAGTNLMHNIF	NIFa	6FR|TRINITY_DN25509_c1_g2_i1_len=587_fr4|
A.TNLM(+15.99)HNIF(-.98).G	(+15.99):Oxidation, (-.98):Amidation	TNLMHNIF	NIFa	6FR|TRINITY_DN25509_c1_g2_i1_len=587_fr4|
A.TNLMHNIF(-.98).G	(-.98):Amidation	TNLMHNIF	NIFa	6FR|TRINITY_DN25509_c1_g2_i1_len=587_fr4|
D.FLLNTIHGVVHGVAHAGTNLM(+15.99)HNIF(-.98).G	(+15.99):Oxidation, (-.98):Amidation	FLLNTIHGVVHGVAHAGTNLMHNIF	NIFa	6FR|TRINITY_DN25509_c1_g2_i1_len=587_fr4|
E.FLLNTIHGIVHGSAHAATNLM(+15.99)HNIF(-.98).G	(+15.99):Oxidation, (-.98):Amidation	FLLNTIHGIVHGSAHAATNLMHNIF	NIFa	6FR|TRINITY_DN25509_c1_g2_i1_len=587_fr4|
H.GSAHAATNLM(+15.99)HNIF(-.98).G	(+15.99):Oxidation, (-.98):Amidation	GSAHAATNLMHNIF	NIFa	6FR|TRINITY_DN25509_c1_g2_i1_len=587_fr4|
H.GSAHAATNLMHNIF(-.98).G	(-.98):Amidation	GSAHAATNLMHNIF	NIFa	6FR|TRINITY_DN25509_c1_g2_i1_len=587_fr4|
H.GVAHAGTNLM(+15.99)HNIF(-.98).G	(+15.99):Oxidation, (-.98):Amidation	GVAHAGTNLMHNIF	NIFa	6FR|TRINITY_DN25509_c1_g2_i1_len=587_fr4|
H.GVAHAGTNLMHNIF(-.98).G	(-.98):Amidation	GVAHAGTNLMHNIF	NIFa	6FR|TRINITY_DN25509_c1_g2_i1_len=587_fr4|
L.NTIHGIVHGSAHAATNLM(+15.99)HNIF(-.98).G	(+15.99):Oxidation, (-.98):Amidation	NTIHGIVHGSAHAATNLMHNIF	NIFa	6FR|TRINITY_DN25509_c1_g2_i1_len=587_fr4|
L.NTIHGIVHGSAHAATNLMHNIF(-.98).G	(-.98):Amidation	NTIHGIVHGSAHAATNLMHNIF	NIFa	6FR|TRINITY_DN25509_c1_g2_i1_len=587_fr4|
L.NTIHGVVHGVAHAGTNLM(+15.99)HNIF(-.98).G	(+15.99):Oxidation, (-.98):Amidation	NTIHGVVHGVAHAGTNLMHNIF	NIFa	6FR|TRINITY_DN25509_c1_g2_i1_len=587_fr4|
N.TIHGIVHGSAHAATNLMHNIF(-.98).G	(-.98):Amidation	TIHGIVHGSAHAATNLMHNIF	NIFa	6FR|TRINITY_DN25509_c1_g2_i1_len=587_fr4|
N.TIHGVVHGVAHAGTNLMHNIF(-.98).G	(-.98):Amidation	TIHGVVHGVAHAGTNLMHNIF	NIFa	6FR|TRINITY_DN25509_c1_g2_i1_len=587_fr4|
V.HGSAHAATNLMHNIF(-.98).G	(-.98):Amidation	HGSAHAATNLMHNIF	NIFa	6FR|TRINITY_DN25509_c1_g2_i1_len=587_fr4|
V.HGVAHAGTNLMHNIF(-.98).G	(-.98):Amidation	HGVAHAGTNLMHNIF	NIFa	6FR|TRINITY_DN25509_c1_g2_i1_len=587_fr4|
M.HNIF.G	(-.98):Amidation	HNIF	NIFa	6FR|TRINITY_DN25509_c1_g2_i1_len=587_fr4|
D.FFRLIHGM(+15.99)VHGLF(-.98).G	(+15.99):Oxidation, (-.98):Amidation	FFRLIHGMVHGLF	NIFa	6FR|TRINITY_DN25509_c1_g2_i5_len=404_fr4|
D.FFRLIHGMVHGLF(-.98).G	(-.98):Amidation	FFRLIHGMVHGLF	NIFa	6FR|TRINITY_DN25509_c1_g2_i5_len=404_fr4|
D.FFRM(+15.99)IHGM(+15.99)VHGLF(-.98).G	(+15.99):Oxidation, (-.98):Amidation	FFRMIHGMVHGLF	NIFa	6FR|TRINITY_DN25509_c1_g2_i5_len=404_fr4|
D.FFRM(+15.99)IHGMVHGLF(-.98).G	(+15.99):Oxidation, (-.98):Amidation	FFRMIHGMVHGLF	NIFa	6FR|TRINITY_DN25509_c1_g2_i5_len=404_fr4|
D.FFRMIHGM(+15.99)VHGLF(-.98).G	(+15.99):Oxidation, (-.98):Amidation	FFRMIHGMVHGLF	NIFa	6FR|TRINITY_DN25509_c1_g2_i5_len=404_fr4|
F.FRLIHGM(+15.99)VHGLF(-.98).G	(+15.99):Oxidation, (-.98):Amidation	FRLIHGMVHGLF	NIFa	6FR|TRINITY_DN25509_c1_g2_i5_len=404_fr4|
F.FRLIHGMVHGLF(-.98).G	(-.98):Amidation	FRLIHGMVHGLF	NIFa	6FR|TRINITY_DN25509_c1_g2_i5_len=404_fr4|
F.FRM(+15.99)IHGM(+15.99)VHGLF(-.98).G	(+15.99):Oxidation, (-.98):Amidation	FRMIHGMVHGLF	NIFa	6FR|TRINITY_DN25509_c1_g2_i5_len=404_fr4|
F.FRM(+15.99)IHGMVHGLF(-.98).G	(+15.99):Oxidation, (-.98):Amidation	FRMIHGMVHGLF	NIFa	6FR|TRINITY_DN25509_c1_g2_i5_len=404_fr4|
F.FRMIHGM(+15.99)VHGLF(-.98).G	(+15.99):Oxidation, (-.98):Amidation	FRMIHGMVHGLF	NIFa	6FR|TRINITY_DN25509_c1_g2_i5_len=404_fr4|
F.FRMIHGMVHGLF(-.98).G	(-.98):Amidation	FRMIHGMVHGLF	NIFa	6FR|TRINITY_DN25509_c1_g2_i5_len=404_fr4|
F.RLIHGMVHGLF(-.98).G	(-.98):Amidation	RLIHGMVHGLF	NIFa	6FR|TRINITY_DN25509_c1_g2_i5_len=404_fr4|
F.RM(+15.99)IHGMVHGLF(-.98).G	(+15.99):Oxidation, (-.98):Amidation	RMIHGMVHGLF	NIFa	6FR|TRINITY_DN25509_c1_g2_i5_len=404_fr4|
F.RMIHGMVHGLF(-.98).G	(-.98):Amidation	RMIHGMVHGLF	NIFa	6FR|TRINITY_DN25509_c1_g2_i5_len=404_fr4|
I.HGM(+15.99)VHGLF(-.98).G	(+15.99):Oxidation, (-.98):Amidation	HGMVHGLF	NIFa	6FR|TRINITY_DN25509_c1_g2_i5_len=404_fr4|
I.HGMVHGLF(-.98).G	(-.98):Amidation	HGMVHGLF	NIFa	6FR|TRINITY_DN25509_c1_g2_i5_len=404_fr4|
M.IHGM(+15.99)VHGLF(-.98).G	(+15.99):Oxidation, (-.98):Amidation	IHGMVHGLF	NIFa	6FR|TRINITY_DN25509_c1_g2_i5_len=404_fr4|
M.IHGMVHGLF(-.98).G	(-.98):Amidation	IHGMVHGLF	NIFa	6FR|TRINITY_DN25509_c1_g2_i5_len=404_fr4|
R.LIHGM(+15.99)VHGLF(-.98).G	(+15.99):Oxidation, (-.98):Amidation	LIHGMVHGLF	NIFa	6FR|TRINITY_DN25509_c1_g2_i5_len=404_fr4|
R.LIHGMVHGLF(-.98).G	(-.98):Amidation	LIHGMVHGLF	NIFa	6FR|TRINITY_DN25509_c1_g2_i5_len=404_fr4|
R.M(+15.99)IHGM(+15.99)VHGLF(-.98).G	(+15.99):Oxidation, (-.98):Amidation	MIHGMVHGLF	NIFa	6FR|TRINITY_DN25509_c1_g2_i5_len=404_fr4|
R.MIHGM(+15.99)VHGLF(-.98).G	(+15.99):Oxidation, (-.98):Amidation	MIHGMVHGLF	NIFa	6FR|TRINITY_DN25509_c1_g2_i5_len=404_fr4|
R.MIHGMVHGLF(-.98).G	(-.98):Amidation	MIHGMVHGLF	NIFa	6FR|TRINITY_DN25509_c1_g2_i5_len=404_fr4|
A.HAGTHLMWDVM(-.98).G	(-.98):Amidation	HAGTHLMWDVM	NIFa	6FR|TRINITY_DN25509_c1_g2_i6_len=1401_fr4|
A.HAGTNLMYNVL(-.98).G	(-.98):Amidation	HAGTNLMYNVL	NIFa	6FR|TRINITY_DN25509_c1_g2_i6_len=1401_fr4|
D.FLLNTIHGIVHGSAHAATNLM(+15.99)HNIF(-.98).G	(+15.99):Oxidation, (-.98):Amidation	FLLNTIHGIVHGSAHAATNLMHNIF	NIFa	6FR|TRINITY_DN25509_c1_g2_i6_len=1401_fr4|
E.FLLNTIHGIVHGVAHTGTNLM(+15.99)HNIF(-.98).G	(+15.99):Oxidation, (-.98):Amidation	FLLNTIHGIVHGVAHTGTNLMHNIF	NIFa	6FR|TRINITY_DN25509_c1_g2_i6_len=1401_fr4|
F.RLIHGM(+15.99)VHGLF(-.98).G	(+15.99):Oxidation, (-.98):Amidation	RLIHGMVHGLF	NIFa	6FR|TRINITY_DN25509_c1_g2_i6_len=1401_fr4|
L.IHGM(+15.99)VHGLF(-.98).G	(+15.99):Oxidation, (-.98):Amidation	IHGMVHGLF	NIFa	6FR|TRINITY_DN25509_c1_g2_i6_len=1401_fr4|
L.IHGMVHGLF(-.98).G	(-.98):Amidation	IHGMVHGLF	NIFa	6FR|TRINITY_DN25509_c1_g2_i6_len=1401_fr4|
L.NTIHGIVHGVAHTGTNLM(+15.99)HNIF(-.98).G	(+15.99):Oxidation, (-.98):Amidation	NTIHGIVHGVAHTGTNLMHNIF	NIFa	6FR|TRINITY_DN25509_c1_g2_i6_len=1401_fr4|
L.NTIHGIVHGVAHTGTNLMHNIF(-.98).G	(-.98):Amidation	NTIHGIVHGVAHTGTNLMHNIF	NIFa	6FR|TRINITY_DN25509_c1_g2_i6_len=1401_fr4|
N.TIHGIVHGVAHTGTNLM(+15.99)HNIF(-.98).G	(+15.99):Oxidation, (-.98):Amidation	TIHGIVHGVAHTGTNLMHNIF	NIFa	6FR|TRINITY_DN25509_c1_g2_i6_len=1401_fr4|
D.IKLVPGAGGNPW(-.98).G	(-.98):Amidation	IKLVPGAGGNPW	NPWa	6FR|TRINITY_DN24661_c0_g1_i2_len=1112_fr3|
G.SDIKLVPGAGGNPW(-.98).G	(-.98):Amidation	SDIKLVPGAGGNPW	NPWa	6FR|TRINITY_DN24661_c0_g1_i2_len=1112_fr3|
I.GSDIKLVPGAGGNPW(-.98).G	(-.98):Amidation	GSDIKLVPGAGGNPW	NPWa	6FR|TRINITY_DN24661_c0_g1_i2_len=1112_fr3|
I.KLVPGAGGNPW(-.98).G	(-.98):Amidation	KLVPGAGGNPW	NPWa	6FR|TRINITY_DN24661_c0_g1_i2_len=1112_fr3|
K.LVPGAGGNPW(-.98).G	(-.98):Amidation	LVPGAGGNPW	NPWa	6FR|TRINITY_DN24661_c0_g1_i2_len=1112_fr3|
L.IGSDIKLVP(-.98).G	(-.98):Amidation	IGSDIKLVP	NPWa	6FR|TRINITY_DN24661_c0_g1_i2_len=1112_fr3|
L.IGSDIKLVPGA(-.98).G	(-.98):Amidation	IGSDIKLVPGA	NPWa	6FR|TRINITY_DN24661_c0_g1_i2_len=1112_fr3|
L.IGSDIKLVPGAGGNPW(-.98).G	(-.98):Amidation	IGSDIKLVPGAGGNPW	NPWa	6FR|TRINITY_DN24661_c0_g1_i2_len=1112_fr3|
L.VPGAGGNPW(-.98).G	(-.98):Amidation	VPGAGGNPW	NPWa	6FR|TRINITY_DN24661_c0_g1_i2_len=1112_fr3|
S.DIKLVPGAGGNPW(-.98).G	(-.98):Amidation	DIKLVPGAGGNPW	NPWa	6FR|TRINITY_DN24661_c0_g1_i2_len=1112_fr3|
A.HAATNLM(+15.99)HNVF(-.98).G	(+15.99):Oxidation, (-.98):Amidation	HAATNLMHNVF	NVFa	6FR|TRINITY_DN25509_c1_g2_i2_len=1428_fr4|
A.HAATNLMHNVF(-.98).G	(-.98):Amidation	HAATNLMHNVF	NVFa	6FR|TRINITY_DN25509_c1_g2_i2_len=1428_fr4|
A.HAGTNLM(+15.99)HNVF(-.98).G	(+15.99):Oxidation, (-.98):Amidation	HAGTNLMHNVF	NVFa	6FR|TRINITY_DN25509_c1_g2_i2_len=1428_fr4|
A.HAGTNLMHNVF(-.98).G	(-.98):Amidation	HAGTNLMHNVF	NVFa	6FR|TRINITY_DN25509_c1_g2_i2_len=1428_fr4|
A.HTGTNLM(+15.99)HNIF(-.98).G	(+15.99):Oxidation, (-.98):Amidation	HTGTNLMHNIF	NVFa	6FR|TRINITY_DN25509_c1_g2_i2_len=1428_fr4|
A.HTGTNLMHNIF(-.98).G	(-.98):Amidation	HTGTNLMHNIF	NVFa	6FR|TRINITY_DN25509_c1_g2_i2_len=1428_fr4|
E.FLLNAIHNVVHGSAHAATNLM(+15.99)HNVF(-.98).G	(+15.99):Oxidation, (-.98):Amidation	FLLNAIHNVVHGSAHAATNLMHNVF	NVFa	6FR|TRINITY_DN25509_c1_g2_i2_len=1428_fr4|
E.FLLNTIHGLVHGVAHTGTNLM(+15.99)HNIF(-.98).G	(+15.99):Oxidation, (-.98):Amidation	FLLNTIHGLVHGVAHTGTNLMHNIF	NVFa	6FR|TRINITY_DN25509_c1_g2_i2_len=1428_fr4|
G.TNLM(+15.99)HNIF(-.98).G	(+15.99):Oxidation, (-.98):Amidation	TNLMHNIF	NVFa	6FR|TRINITY_DN25509_c1_g2_i2_len=1428_fr4|
G.TNLM(+15.99)HNVF(-.98).G	(+15.99):Oxidation, (-.98):Amidation	TNLMHNVF	NVFa	6FR|TRINITY_DN25509_c1_g2_i2_len=1428_fr4|
G.TNLMHNIF(-.98).G	(-.98):Amidation	TNLMHNIF	NVFa	6FR|TRINITY_DN25509_c1_g2_i2_len=1428_fr4|
G.TNLMHNVF(-.98).G	(-.98):Amidation	TNLMHNVF	NVFa	6FR|TRINITY_DN25509_c1_g2_i2_len=1428_fr4|
G.VAHTGTNLMHNIF(-.98).G	(-.98):Amidation	VAHTGTNLMHNIF	NVFa	6FR|TRINITY_DN25509_c1_g2_i2_len=1428_fr4|
H.AATNLMHNVF(-.98).G	(-.98):Amidation	AATNLMHNVF	NVFa	6FR|TRINITY_DN25509_c1_g2_i2_len=1428_fr4|
H.GAAHAGTHFMYDVL(-.98).G	(-.98):Amidation	GAAHAGTHFMYDVL	NVFa	6FR|TRINITY_DN25509_c1_g2_i2_len=1428_fr4|
H.GSAHAATNLM(+15.99)HNVF(-.98).G	(+15.99):Oxidation, (-.98):Amidation	GSAHAATNLMHNVF	NVFa	6FR|TRINITY_DN25509_c1_g2_i2_len=1428_fr4|
H.GSAHAATNLMHNVF(-.98).G	(-.98):Amidation	GSAHAATNLMHNVF	NVFa	6FR|TRINITY_DN25509_c1_g2_i2_len=1428_fr4|
H.GTAHAATNLM(+15.99)HNIF(-.98).G	(+15.99):Oxidation, (-.98):Amidation	GTAHAATNLMHNIF	NVFa	6FR|TRINITY_DN25509_c1_g2_i2_len=1428_fr4|
H.GTAHAATNLMHNIF(-.98).G	(-.98):Amidation	GTAHAATNLMHNIF	NVFa	6FR|TRINITY_DN25509_c1_g2_i2_len=1428_fr4|
H.GVAHTGTNLM(+15.99)HNIF(-.98).G	(+15.99):Oxidation, (-.98):Amidation	GVAHTGTNLMHNIF	NVFa	6FR|TRINITY_DN25509_c1_g2_i2_len=1428_fr4|
H.GVAHTGTNLMHNIF(-.98).G	(-.98):Amidation	GVAHTGTNLMHNIF	NVFa	6FR|TRINITY_DN25509_c1_g2_i2_len=1428_fr4|
H.NVVHGSAHAATNLMHNVF(-.98).G	(-.98):Amidation	NVVHGSAHAATNLMHNVF	NVFa	6FR|TRINITY_DN25509_c1_g2_i2_len=1428_fr4|
H.TGTNLM(+15.99)HNIF(-.98).G	(+15.99):Oxidation, (-.98):Amidation	TGTNLMHNIF	NVFa	6FR|TRINITY_DN25509_c1_g2_i2_len=1428_fr4|
H.TGTNLMHNIF(-.98).G	(-.98):Amidation	TGTNLMHNIF	NVFa	6FR|TRINITY_DN25509_c1_g2_i2_len=1428_fr4|
L.NAIHNVVHGSAHAATNLMHNVF(-.98).G	(-.98):Amidation	NAIHNVVHGSAHAATNLMHNVF	NVFa	6FR|TRINITY_DN25509_c1_g2_i2_len=1428_fr4|
L.NAVHNVVHGVAHAGTNLM(+15.99)HNIF(-.98).G	(+15.99):Oxidation, (-.98):Amidation	NAVHNVVHGVAHAGTNLMHNIF	NVFa	6FR|TRINITY_DN25509_c1_g2_i2_len=1428_fr4|
L.NTIHGLVHGVAHTGTNLM(+15.99)HNIF(-.98).G	(+15.99):Oxidation, (-.98):Amidation	NTIHGLVHGVAHTGTNLMHNIF	NVFa	6FR|TRINITY_DN25509_c1_g2_i2_len=1428_fr4|
L.NTIHGLVHGVAHTGTNLMHNIF(-.98).G	(-.98):Amidation	NTIHGLVHGVAHTGTNLMHNIF	NVFa	6FR|TRINITY_DN25509_c1_g2_i2_len=1428_fr4|
N.AIHNVVHGSAHAATNLMHNVF(-.98).G	(-.98):Amidation	AIHNVVHGSAHAATNLMHNVF	NVFa	6FR|TRINITY_DN25509_c1_g2_i2_len=1428_fr4|
N.AVHNVVHGVAHAGTNLM(+15.99)HNIF(-.98).G	(+15.99):Oxidation, (-.98):Amidation	AVHNVVHGVAHAGTNLMHNIF	NVFa	6FR|TRINITY_DN25509_c1_g2_i2_len=1428_fr4|
N.AVHNVVHGVAHAGTNLMHNIF(-.98).G	(-.98):Amidation	AVHNVVHGVAHAGTNLMHNIF	NVFa	6FR|TRINITY_DN25509_c1_g2_i2_len=1428_fr4|
N.TIHGLVHGVAHTGTNLM(+15.99)HNIF(-.98).G	(+15.99):Oxidation, (-.98):Amidation	TIHGLVHGVAHTGTNLMHNIF	NVFa	6FR|TRINITY_DN25509_c1_g2_i2_len=1428_fr4|
V.HGVAHTGTNLM(+15.99)HNIF(-.98).G	(+15.99):Oxidation, (-.98):Amidation	HGVAHTGTNLMHNIF	NVFa	6FR|TRINITY_DN25509_c1_g2_i2_len=1428_fr4|
V.HGVAHTGTNLMHNIF(-.98).G	(-.98):Amidation	HGVAHTGTNLMHNIF	NVFa	6FR|TRINITY_DN25509_c1_g2_i2_len=1428_fr4|
A.HAATTLM(+15.99)HNVF(-.98).G	(+15.99):Oxidation, (-.98):Amidation	HAATTLMHNVF	NVFa	6FR|TRINITY_DN31150_c4_g1_i2_len=706_fr1|
A.HALTGVMHGVF(-.98).G	(-.98):Amidation	HALTGVMHGVF	NVFa	6FR|TRINITY_DN31150_c4_g1_i2_len=706_fr1|
A.LTGVM(+15.99)HGVF(-.98).G	(+15.99):Oxidation, (-.98):Amidation	LTGVMHGVF	NVFa	6FR|TRINITY_DN31150_c4_g1_i2_len=706_fr1|
A.TNLM(+15.99)HNVF(-.98).G	(+15.99):Oxidation, (-.98):Amidation	TNLMHNVF	NVFa	6FR|TRINITY_DN31150_c4_g1_i2_len=706_fr1|
A.TNLMHNVF(-.98).G	(-.98):Amidation	TNLMHNVF	NVFa	6FR|TRINITY_DN31150_c4_g1_i2_len=706_fr1|
A.TTLMHNVF(-.98).G	(-.98):Amidation	TTLMHNVF	NVFa	6FR|TRINITY_DN31150_c4_g1_i2_len=706_fr1|
E.FLLHAIHNIVHGTAHAATNLM(+15.99)HNVF(-.98).G	(+15.99):Oxidation, (-.98):Amidation	FLLHAIHNIVHGTAHAATNLMHNVF	NVFa	6FR|TRINITY_DN31150_c4_g1_i2_len=706_fr1|
G.TAHAATNLM(+15.99)HNVF(-.98).G	(+15.99):Oxidation, (-.98):Amidation	TAHAATNLMHNVF	NVFa	6FR|TRINITY_DN31150_c4_g1_i2_len=706_fr1|
H.AIHNIVHGTAHAATNLM(+15.99)HNVF(-.98).G	(+15.99):Oxidation, (-.98):Amidation	AIHNIVHGTAHAATNLMHNVF	NVFa	6FR|TRINITY_DN31150_c4_g1_i2_len=706_fr1|
H.AIHNIVHGTAHAATNLMHNVF(-.98).G	(-.98):Amidation	AIHNIVHGTAHAATNLMHNVF	NVFa	6FR|TRINITY_DN31150_c4_g1_i2_len=706_fr1|
H.ALTGVM(+15.99)HGVF(-.98).G	(+15.99):Oxidation, (-.98):Amidation	ALTGVMHGVF	NVFa	6FR|TRINITY_DN31150_c4_g1_i2_len=706_fr1|
H.GTAHAATNLM(+15.99)HNVF(-.98).G	(+15.99):Oxidation, (-.98):Amidation	GTAHAATNLMHNVF	NVFa	6FR|TRINITY_DN31150_c4_g1_i2_len=706_fr1|
H.GTAHAATNLMHNVF(-.98).G	(-.98):Amidation	GTAHAATNLMHNVF	NVFa	6FR|TRINITY_DN31150_c4_g1_i2_len=706_fr1|
H.GTAHAATTLM(+15.99)HNVF(-.98).G	(+15.99):Oxidation, (-.98):Amidation	GTAHAATTLMHNVF	NVFa	6FR|TRINITY_DN31150_c4_g1_i2_len=706_fr1|
H.GTAHAATTLMHNVF(-.98).G	(-.98):Amidation	GTAHAATTLMHNVF	NVFa	6FR|TRINITY_DN31150_c4_g1_i2_len=706_fr1|
H.GTAHALTGVMHGVF(-.98).G	(-.98):Amidation	GTAHALTGVMHGVF	NVFa	6FR|TRINITY_DN31150_c4_g1_i2_len=706_fr1|
I.HGIIHGTAHAATNLM(+15.99)HNVF(-.98).G	(+15.99):Oxidation, (-.98):Amidation	HGIIHGTAHAATNLMHNVF	NVFa	6FR|TRINITY_DN31150_c4_g1_i2_len=706_fr1|
I.HGTAHAATNLM(+15.99)HNVF(-.98).G	(+15.99):Oxidation, (-.98):Amidation	HGTAHAATNLMHNVF	NVFa	6FR|TRINITY_DN31150_c4_g1_i2_len=706_fr1|
I.HGTAHAATNLMHNVF(-.98).G	(-.98):Amidation	HGTAHAATNLMHNVF	NVFa	6FR|TRINITY_DN31150_c4_g1_i2_len=706_fr1|
I.HGTAHALTGVMHGVF(-.98).G	(-.98):Amidation	HGTAHALTGVMHGVF	NVFa	6FR|TRINITY_DN31150_c4_g1_i2_len=706_fr1|
L.HAIHNIVHGTAHAATNLM(+15.99)HNVF(-.98).G	(+15.99):Oxidation, (-.98):Amidation	HAIHNIVHGTAHAATNLMHNVF	NVFa	6FR|TRINITY_DN31150_c4_g1_i2_len=706_fr1|
L.HAIHNIVHGTAHAATTLM(+15.99)HNVF(-.98).G	(+15.99):Oxidation, (-.98):Amidation	HAIHNIVHGTAHAATTLMHNVF	NVFa	6FR|TRINITY_DN31150_c4_g1_i2_len=706_fr1|
L.NAIHGIIHGTAHAATNLM(+15.99)HNVF(-.98).G	(+15.99):Oxidation, (-.98):Amidation	NAIHGIIHGTAHAATNLMHNVF	NVFa	6FR|TRINITY_DN31150_c4_g1_i2_len=706_fr1|
L.NAIHGIIHGTAHAATNLMHNVF(-.98).G	(-.98):Amidation	NAIHGIIHGTAHAATNLMHNVF	NVFa	6FR|TRINITY_DN31150_c4_g1_i2_len=706_fr1|
L.TGVM(+15.99)HGVF(-.98).G	(+15.99):Oxidation, (-.98):Amidation	TGVMHGVF	NVFa	6FR|TRINITY_DN31150_c4_g1_i2_len=706_fr1|
L.TGVMHGVF(-.98).G	(-.98):Amidation	TGVMHGVF	NVFa	6FR|TRINITY_DN31150_c4_g1_i2_len=706_fr1|
N.AIHGIIHGTAHAATNLMHNVF(-.98).G	(-.98):Amidation	AIHGIIHGTAHAATNLMHNVF	NVFa	6FR|TRINITY_DN31150_c4_g1_i2_len=706_fr1|
T.AHALTGVMHGVF(-.98).G	(-.98):Amidation	AHALTGVMHGVF	NVFa	6FR|TRINITY_DN31150_c4_g1_i2_len=706_fr1|
T.GVM(+15.99)HGVF(-.98).G	(+15.99):Oxidation, (-.98):Amidation	GVMHGVF	NVFa	6FR|TRINITY_DN31150_c4_g1_i2_len=706_fr1|
T.GVMHGVF(-.98).G	(-.98):Amidation	GVMHGVF	NVFa	6FR|TRINITY_DN31150_c4_g1_i2_len=706_fr1|
V.HGTAHAATTLMHNVF(-.98).G	(-.98):Amidation	HGTAHAATTLMHNVF	NVFa	6FR|TRINITY_DN31150_c4_g1_i2_len=706_fr1|
E.FPLHFM(+15.99)F(-.98).G	(+15.99):Oxidation, (-.98):Amidation	FPLHFMF	NVFa	6FR|TRINITY_DN31150_c4_g1_i4_len=769_fr1|
E.FPLHYTF(-.98).G	(-.98):Amidation	FPLHYTF	NVFa	6FR|TRINITY_DN31150_c4_g1_i4_len=769_fr1|
E.FPLHFMF(-.98).G	(-.98):Amidation	FPLHFMF	NVFa	6FR|TRINITY_DN31150_c4_g1_i6_len=329_fr1|
V.HGTAHAATNLM(+15.99)HNVF(-.98).G	(+15.99):Oxidation, (-.98):Amidation	HGTAHAATNLMHNVF	NVFa	6FR|TRINITY_DN31150_c4_g1_i6_len=329_fr1|
V.HGTAHAATNLMHNVF(-.98).G	(-.98):Amidation	HGTAHAATNLMHNVF	NVFa	6FR|TRINITY_DN31150_c4_g1_i6_len=329_fr1|
G.SPVLKPLDDPVNVR(-.98).G	(-.98):Amidation	SPVLKPLDDPVNVR	NVRa	6FR|TRINITY_DN4928_c0_g1_i1_len=603_fr6|
E.VPLDLDSPM(+15.99)VPYNRPAR(-.98).G	(+15.99):Oxidation, (-.98):Amidation	VPLDLDSPMVPYNRPAR	PARa	6FR|TRINITY_DN32600_c1_g1_i1_len=4044_fr2|
R.SGTKFNKADYKSVGEGTRRWF(-.98).G	(-.98):Amidation	SGTKFNKADYKSVGEGTRRWF	RWFa	6FR|TRINITY_DN22290_c0_g1_i1_len=581_fr1|
E.DQLKSGTFQ(-.98).G	(-.98):Amidation	DQLKSGTFQ	TFQa	6FR|TRINITY_DN18651_c0_g2_i2_len=687_fr1|
N.AEEDQLKSGTFQ(-.98).G	(-.98):Amidation	AEEDQLKSGTFQ	TFQa	6FR|TRINITY_DN18651_c0_g2_i2_len=687_fr1|
E.ARVYKGYNGGNRVWY(-.98).G	(-.98):Amidation	ARVYKGYNGGNRVWY	VWYa	6FR|TRINITY_DN20873_c0_g1_i1_len=1025_fr3|
R.AKFSM(+15.99)SNYRGHKQGNRGWTG(-.98).G	(+15.99):Oxidation, (-.98):Amidation	AKFSMSNYRGHKQGNRGWTG	WTGa	6FR|TRINITY_DN33805_c0_g1_i10_len=4564_fr4|
R.AKFSMSNYRGHKQGNRGWTG(-.98).G	(-.98):Amidation	AKFSMSNYRGHKQGNRGWTG	WTGa	6FR|TRINITY_DN33805_c0_g1_i10_len=4564_fr4|
Note: Protein accession idicates accession number in the source protein file used for peptide-to-spectrum matching (the ProteomeXchange Consortium dataset identifier PXD030145)

## Sheet: Supplementary Table 2
Supplementary Table 2. List of identified neuropeptides in N. vectensis.
Peptide AA seq with flanking cleavage site (1AA)	PTM	peptide AA seq	precursor gene name	Protein Accession (N. vectensis transcriptome 6frame translate)
D.IPSDDDQLM(+15.99)FRP(-.98).G	(+15.99):Oxidation (M), (-.98):Amidation	IPSDDDQLMFRP	FRPa	6FR|Nv.R1.2647.1_fr3|
D.IPSDDDQLMFRP(-.98).G	(-.98):Amidation	IPSDDDQLMFRP	FRPa	6FR|Nv.R1.2647.2_fr3|
D.Q(-17.03)LMFRPGRNEEQLFRP(-.98).G	(-17.03):Pyro-glu from Q, (-.98):Amidation	QLMFRPGRNEEQLFRP	FRPa	6FR|Nv.R1.2647.2_fr3|
D.Q(-17.03)WTSVRP(-.98).G	(-17.03):Pyro-glu from Q, (-.98):Amidation	QWTSVRP	FRPa	6FR|Nv.R1.2647.2_fr3|
D.QLIFRP(-.98).G	Gln->pyro-Glu (N-term Q), (-.98):Amidation	QLIFRP	FRPa	6FR|Nv.R1.2647.1_fr3|
D.TPSIFRP(-.98).G	(-.98):Amidation	TPSIFRP	FRPa	6FR|Nv.R1.2647.2_fr3|
D.VGDEQLLFRP(-.98).G	(-.98):Amidation	VGDEQLLFRP	FRPa	6FR|Nv.R1.2647.2_fr3|
D.VPKPQIFRP(-.98).G	(-.98):Amidation	VPKPQIFRP	FRPa	6FR|Nv.R1.2647.2_fr3|
F.RPQESADTPSIFRP(-.98).G	(-.98):Amidation	RPQESADTPSIFRP	FRPa	6FR|Nv.R1.2647.2_fr3|
G.DEQLLFRP(-.98).G	(-.98):Amidation	DEQLLFRP	FRPa	6FR|Nv.R1.2647.1_fr3|
K.RPPWPPRP(-.98).G	(-.98):Amidation	RPPWPPRP	FRPa	6FR|Nv.R1.2647.2_fr3|
P.Q(-17.03)ESADTPSIFRP(-.98).G	(-17.03):Pyro-glu from Q, (-.98):Amidation	QESADTPSIFRP	FRPa	6FR|Nv.R1.2647.2_fr3|
R.E(-18.01)DIPSDDDQLM(+15.99)FRP(-.98).G	(-18.01):Pyro-glu from E, (+15.99):Oxidation (M), (-.98):Amidation	EDIPSDDDQLMFRP	FRPa	6FR|Nv.R1.2647.1_fr3|
R.EDIPSDDDQLMFRPGRNEEQLFRP(-.98).G	(-.98):Amidation	EDIPSDDDQLMFRPGRNEEQLFRP	FRPa	6FR|Nv.R1.2647.2_fr3|
R.NEEQLFRP(-.98).G	(-.98):Amidation	NEEQLFRP	FRPa	6FR|Nv.R1.2647.1_fr3|
R.Q(-17.03)GLM(+15.99)FRP(-.98).G	(-17.03):Pyro-glu from Q, (+15.99):Oxidation (M), (-.98):Amidation	QGLMFRP	FRPa	6FR|Nv.R1.2647.2_fr3|
R.Q(-17.03)GLMFRP(-.98).G	(-17.03):Pyro-glu from Q, (-.98):Amidation	QGLMFRP	FRPa	6FR|Nv.R1.2647.2_fr3|
R.SDVGDEQLLFRPGRRSDLEEDQLIFRP(-.98).G	(-.98):Amidation	SDVGDEQLLFRPGRRSDLEEDQLIFRP	FRPa	6FR|Nv.R1.2647.1_fr3|
S.ADTPSIFRP(-.98).G	(-.98):Amidation	ADTPSIFRP	FRPa	6FR|Nv.R1.2647.1_fr3|
V.GDEQLLFRP(-.98).G	(-.98):Amidation	GDEQLLFRP	FRPa	6FR|Nv.R1.2647.2_fr3|
V.HEDQLLFRP(-.98).G	(-.98):Amidation	HEDQLLFRP	FRPa	6FR|Nv.R1.2647.2_fr3|
D.LPPRFGGY(-.98).G	(-.98):Amidation	LPPRFGGY	GGYa	6FR|Nv.R2.19634.1_fr4|
A.NAPGLWGKRRAGAPGLW(-.98).G	(-.98):Amidation	NAPGLWGKRRAGAPGLW	GLWa	6FR|Nv.R2.7340.12_fr6|
M.DETNGDPLW(-.98).G	(-.98):Amidation	DETNGDPLW	GLWa	6FR|Nv.R2.7340.12_fr6|
P.Q(-17.03)RDLYGIGLW(-.98).G	(-17.03):Pyro-glu from Q, (-.98):Amidation	QRDLYGIGLW	GLWa	6FR|Nv.R2.7340.12_fr6|
P.QRDLYGIGLW(-.98).G	(-.98):Amidation	QRDLYGIGLW	GLWa	6FR|Nv.R2.7340.12_fr6|
R.DAGPPGLW(-.98).G	(-.98):Amidation	DAGPPGLW	GLWa	6FR|Nv.R2.7340.12_fr6|
R.DEDEDEDM(+15.99)DETNGDPLW(-.98).G	(+15.99):Oxidation (M), (-.98):Amidation	DEDEDEDMDETNGDPLW	GLWa	6FR|Nv.R2.7340.12_fr6|
R.DEDEDEDMDETNGDPLW(-.98).G	(-.98):Amidation	DEDEDEDMDETNGDPLW	GLWa	6FR|Nv.R2.7340.12_fr6|
R.Q(-17.03)AGPPGLW(-.98).G	(-17.03):Pyro-glu from Q, (-.98):Amidation	QAGPPGLW	GLWa	6FR|Nv.R2.7340.12_fr6|
A.LPPRFGGQI(-.98).G	(-.98):Amidation	LPPRFGGQI	GQIa	6FR|2665752_2_fr5|
E.APATPEGGTE(-.98).G	(-.98):Amidation	APATPEGGTE	GTEa	6FR|2662199_1_fr2|
E.DLEKLSDIR(-.98).G	(-.98):Amidation	DLEKLSDIR	GTEa	6FR|2662199_1_fr2|
E.DTKEEPKKIEDLEKLSDIR(-.98).G	(-.98):Amidation	DTKEEPKKIEDLEKLSDIR	GTEa	6FR|2662199_1_fr2|
A.KQPPYLDLGEPSFFHIR(-.98).G	(-.98):Amidation	KQPPYLDLGEPSFFHIR	HIRa	6FR|2669723_678_fr2|
A.PPLDLSGPAYFHIR(-.98).G	(-.98):Amidation	PPLDLSGPAYFHIR	HIRa	6FR|2669723_678_fr2|
D.LGEPSFFHIR(-.98).G	(-.98):Amidation	LGEPSFFHIR	HIRa	6FR|2669723_678_fr2|
D.LGPAYFHIR(-.98).G	(-.98):Amidation	LGPAYFHIR	HIRa	6FR|2669723_678_fr2|
D.LSEPAFFHIR(-.98).G	(-.98):Amidation	LSEPAFFHIR	HIRa	6FR|2669723_678_fr2|
D.LTEPSFFHIR(-.98).G	(-.98):Amidation	LTEPSFFHIR	HIRa	6FR|2669723_678_fr2|
D.LTPAYFHIR(-.98).G	(-.98):Amidation	LTPAYFHIR	HIRa	6FR|2669723_678_fr2|
D.LTPSYFHIR(-.98).G	(-.98):Amidation	LTPSYFHIR	HIRa	6FR|2669723_678_fr2|
E.GPPYIDLTEPSFFHIR(-.98).G	(-.98):Amidation	GPPYIDLTEPSFFHIR	HIRa	6FR|2669723_678_fr2|
E.LGQPSYFHIR(-.98).G	(-.98):Amidation	LGQPSYFHIR	HIRa	6FR|2669723_678_fr2|
E.PSFFHIR(-.98).G	(-.98):Amidation	PSFFHIR	HIRa	6FR|2669723_678_fr2|
E.Q(-17.03)PPLDLGPAYFHIR(-.98).G	(-17.03):Pyro-glu from Q, (-.98):Amidation	QPPLDLGPAYFHIR	HIRa	6FR|2669723_678_fr2|
E.Q(-17.03)PPYLDLTPAYFHIR(-.98).G	(-17.03):Pyro-glu from Q, (-.98):Amidation	QPPYLDLTPAYFHIR	HIRa	6FR|2669723_678_fr2|
E.Q(-17.03)PPYLDLTPSYFHIR(-.98).G	(-17.03):Pyro-glu from Q, (-.98):Amidation	QPPYLDLTPSYFHIR	HIRa	6FR|2669723_678_fr2|
E.QPPLDLGPAYFHIR(-.98).G	(-.98):Amidation	QPPLDLGPAYFHIR	HIRa	6FR|2669723_678_fr2|
E.QPPYLDLTPAYFHIR(-.98).G	(-.98):Amidation	QPPYLDLTPAYFHIR	HIRa	6FR|2669723_678_fr2|
E.QPPYLDLTPSYFHIR(-.98).G	(-.98):Amidation	QPPYLDLTPSYFHIR	HIRa	6FR|2669723_678_fr2|
E.YPPFLELGQPSYFHIR(-.98).G	(-.98):Amidation	YPPFLELGQPSYFHIR	HIRa	6FR|2669723_678_fr2|
G.ASDEKRDSKQPPIDLSPAAYFHIR(-.98).G	(-.98):Amidation	ASDEKRDSKQPPIDLSPAAYFHIR	HIRa	6FR|2669723_678_fr2|
G.E(-18.01)PSFFHIR(-.98).G	(-18.01):Pyro-glu from E, (-.98):Amidation	EPSFFHIR	HIRa	6FR|2669723_678_fr2|
G.PAYFHIR(-.98).G	(-.98):Amidation	PAYFHIR	HIRa	6FR|2669723_678_fr2|
G.Q(-17.03)PSYFHIR(-.98).G	(-17.03):Pyro-glu from Q, (-.98):Amidation	QPSYFHIR	HIRa	6FR|2669723_678_fr2|
K.NPPIDLGPAYFHIR(-.98).G	(-.98):Amidation	NPPIDLGPAYFHIR	HIRa	6FR|2669723_678_fr2|
K.Q(-17.03)PPIDLSPAAYFHIR(-.98).G	(-17.03):Pyro-glu from Q, (-.98):Amidation	QPPIDLSPAAYFHIR	HIRa	6FR|2669723_678_fr2|
K.Q(-17.03)PPYLDLGEPSFFHIR(-.98).G	(-17.03):Pyro-glu from Q, (-.98):Amidation	QPPYLDLGEPSFFHIR	HIRa	6FR|2669723_678_fr2|
K.QPPIDLSPAAYFHIR(-.98).G	(-.98):Amidation	QPPIDLSPAAYFHIR	HIRa	6FR|2669723_678_fr2|
K.QPPYLDLGEPSFFHIR(-.98).G	(-.98):Amidation	QPPYLDLGEPSFFHIR	HIRa	6FR|2669723_678_fr2|
L.GEPSFFHIR(-.98).G	(-.98):Amidation	GEPSFFHIR	HIRa	6FR|2669723_678_fr2|
L.SGEQPPYLDLTPAYFHIR(-.98).G	(-.98):Amidation	SGEQPPYLDLTPAYFHIR	HIRa	6FR|2669723_678_fr2|
L.SGPAYFHIR(-.98).G	(-.98):Amidation	SGPAYFHIR	HIRa	6FR|2669723_678_fr2|
M.IDLSEPAFFHIR(-.98).G	(-.98):Amidation	IDLSEPAFFHIR	HIRa	6FR|2669723_678_fr2|
N.APPLDLSGPAYFHIR(-.98).G	(-.98):Amidation	APPLDLSGPAYFHIR	HIRa	6FR|2669723_678_fr2|
N.PPIDLGPAYFHIR(-.98).G	(-.98):Amidation	PPIDLGPAYFHIR	HIRa	6FR|comp95223_c0_seq1_fr1|
P.PFLELGQPSYFHIR(-.98).G	(-.98):Amidation	PFLELGQPSYFHIR	HIRa	6FR|2669723_678_fr2|
P.PIDLGPAYFHIR(-.98).G	(-.98):Amidation	PIDLGPAYFHIR	HIRa	6FR|comp95223_c0_seq1_fr1|
P.PLDLGPAYFHIR(-.98).G	(-.98):Amidation	PLDLGPAYFHIR	HIRa	6FR|2669723_678_fr2|
P.PLDLSGPAYFHIR(-.98).G	(-.98):Amidation	PLDLSGPAYFHIR	HIRa	6FR|2669723_678_fr2|
P.PYIDLTEPSFFHIR(-.98).G	(-.98):Amidation	PYIDLTEPSFFHIR	HIRa	6FR|2669723_678_fr2|
Q.PPLDLGPAYFHIR(-.98).G	(-.98):Amidation	PPLDLGPAYFHIR	HIRa	6FR|2669723_678_fr2|
Q.PPM(+15.99)IDLSEPAFFHIR(-.98).G	(+15.99):Oxidation (M), (-.98):Amidation	PPMIDLSEPAFFHIR	HIRa	6FR|2669723_678_fr2|
Q.PPMIDLSEPAFFHIR(-.98).G	(-.98):Amidation	PPMIDLSEPAFFHIR	HIRa	6FR|2669723_678_fr2|
Q.Q(-17.03)PPM(+15.99)IDLSEPAFFHIR(-.98).G	(-17.03):Pyro-glu from Q, (+15.99):Oxidation (M), (-.98):Amidation	QPPMIDLSEPAFFHIR	HIRa	6FR|2669723_678_fr2|
Q.Q(-17.03)PPMIDLSEPAFFHIR(-.98).G	(-17.03):Pyro-glu from Q, (-.98):Amidation	QPPMIDLSEPAFFHIR	HIRa	6FR|2669723_678_fr2|
Q.QPPM(+15.99)IDLSEPAFFHIR(-.98).G	(+15.99):Oxidation (M), (-.98):Amidation	QPPMIDLSEPAFFHIR	HIRa	6FR|2669723_678_fr2|
Q.QPPMIDLSEPAFFHIR(-.98).G	(-.98):Amidation	QPPMIDLSEPAFFHIR	HIRa	6FR|2669723_678_fr2|
R.AVEQPPYLDLTPSYFHIR(-.98).G	(-.98):Amidation	AVEQPPYLDLTPSYFHIR	HIRa	6FR|2669723_678_fr2|
R.LSGEQPPYLDLTPAYFHIR(-.98).G	(-.98):Amidation	LSGEQPPYLDLTPAYFHIR	HIRa	6FR|2669723_678_fr2|
R.SSEQPPLDLGPAYFHIR(-.98).G	(-.98):Amidation	SSEQPPLDLGPAYFHIR	HIRa	6FR|2669723_678_fr2|
R.TEGPPYIDLTEPSFFHIR(-.98).G	(-.98):Amidation	TEGPPYIDLTEPSFFHIR	HIRa	6FR|2669723_678_fr2|
R.TEYPPFLELGQPSYFHIR(-.98).G	(-.98):Amidation	TEYPPFLELGQPSYFHIR	HIRa	6FR|2669723_678_fr2|
S.E(-18.01)PAFFHIR(-.98).G	(-18.01):Pyro-glu from E, (-.98):Amidation	EPAFFHIR	HIRa	6FR|2669723_678_fr2|
S.EPAFFHIR(-.98).G	(-.98):Amidation	EPAFFHIR	HIRa	6FR|2669723_678_fr2|
S.GPAYFHIR(-.98).G	(-.98):Amidation	GPAYFHIR	HIRa	6FR|2669723_678_fr2|
T.PSYFHIR(-.98).G	(-.98):Amidation	PSYFHIR	HIRa	6FR|2669723_678_fr2|
T.Q(-17.03)QPPM(+15.99)IDLSEPAFFHIR(-.98).G	(-17.03):Pyro-glu from Q, (+15.99):Oxidation (M), (-.98):Amidation	QQPPMIDLSEPAFFHIR	HIRa	6FR|2669723_678_fr2|
T.Q(-17.03)QPPMIDLSEPAFFHIR(-.98).G	(-17.03):Pyro-glu from Q, (-.98):Amidation	QQPPMIDLSEPAFFHIR	HIRa	6FR|2669723_678_fr2|
Y.PPFLELGQPSYFHIR(-.98).G	(-.98):Amidation	PPFLELGQPSYFHIR	HIRa	6FR|2669723_678_fr2|
A.RPPQSGHLFEEDRIVL(-.98).G	(-.98):Amidation	RPPQSGHLFEEDRIVL	IVLa	6FR|Nv.R1.15067.1_fr1|
A.GPPQGLRW(-.98).G	(-.98):Amidation	GPPQGLRW	LRWa	6FR|2664209_1_fr3|
G.PPQGLRW(-.98).G	(-.98):Amidation	PPQGLRW	LRWa	6FR|2664209_1_fr3|
E.IPPQGFRFNQW(-.98).G	(-.98):Amidation	IPPQGFRFNQW	NQWa	6FR|2672439_1_fr1|
E.IPPQGLRFNQW(-.98).G	(-.98):Amidation	IPPQGLRFNQW	NQWa	6FR|2672439_1_fr1|
E.IPPQGLRFSQW(-.98).G	(-.98):Amidation	IPPQGLRFSQW	NQWa	6FR|2672439_1_fr1|
I.PPQGFRFNQW(-.98).G	(-.98):Amidation	PPQGFRFNQW	NQWa	6FR|2672439_1_fr1|
K.EIPPQGFRFNQW(-.98).G	(-.98):Amidation	EIPPQGFRFNQW	NQWa	6FR|2672439_1_fr1|
K.EIPPQGLRFNQW(-.98).G	(-.98):Amidation	EIPPQGLRFNQW	NQWa	6FR|2672439_1_fr1|
K.EIPPQGLRFSQW(-.98).G	(-.98):Amidation	EIPPQGLRFSQW	NQWa	6FR|2672439_1_fr1|
D.APRGGRSLLDLLAAPRG(-.98).G	(-.98):Amidation	APRGGRSLLDLLAAPRG	PRGa	6FR|Nv.R1.2.68650_fr5|
R.SLAELLEAPRGGRSLIELLEAPRG(-.98).G	(-.98):Amidation	SLAELLEAPRGGRSLIELLEAPRG	PRGa	6FR|Nv.R1.2.68650_fr5|
R.SYEGSRGGREIDGPRGGRSFKEGPRG(-.98).G	(-.98):Amidation	SYEGSRGGREIDGPRGGRSFKEGPRG	PRGa	6FR|Nv.R1.2.68650_fr5|
S.LPEEEMDGPRG(-.98).G	(-.98):Amidation	LPEEEMDGPRG	PRGa	6FR|Nv.R1.2.68650_fr5|
E.FPPGFHRP(-.98).G	(-.98):Amidation	FPPGFHRP	PRPa	6FR|2667735_1_fr2|
E.Q(-17.03)DAFLPKPRP(-.98).G	(-17.03):Pyro-glu from Q, (-.98):Amidation	QDAFLPKPRP	PRPa	6FR|2667735_1_fr2|
E.Q(-17.03)DSSNYEFPPGFHRP(-.98).G	(-17.03):Pyro-glu from Q, (-.98):Amidation	QDSSNYEFPPGFHRP	PRPa	6FR|2667735_1_fr2|
F.PPGFHRP(-.98).G	(-.98):Amidation	PPGFHRP	PRPa	6FR|2667735_1_fr2|
A.NPQTRFD(-.98).G	(-.98):Amidation	NPQTRFD	RFa	6FR|2661365_7_fr1|
D.Q(-17.03)GRFGREDQGRF(-.98).G	(-17.03):Pyro-glu from Q, (-.98):Amidation	QGRFGREDQGRF	RFa	6FR|Nv.T1.6642.8_fr1|
E.Q(-17.03)DANPQTRFD(-.98).G	(-17.03):Pyro-glu from Q, (-.98):Amidation	QDANPQTRFD	RFa	6FR|2661365_7_fr1|
N.KIARVIDLDQGRF(-.98).G	(-.98):Amidation	KIARVIDLDQGRF	RFa	6FR|2661365_7_fr1|
R.VIDLDQGRF(-.98).G	(-.98):Amidation	VIDLDQGRF	RFa	6FR|2661365_7_fr1|
S.M(+15.99)PEQDANPQTRFD(-.98).G	(+15.99):Oxidation (M), (-.98):Amidation	MPEQDANPQTRFD	RFa	6FR|2661365_7_fr1|
S.MPEQDANPQTRFD(-.98).G	(-.98):Amidation	MPEQDANPQTRFD	RFa	6FR|2661365_7_fr1|
C.YRITDPGDLEKPQENDEPGPPMIKIPVRH(-.98).G	(-.98):Amidation	YRITDPGDLEKPQENDEPGPPMIKIPVRH	VRHa	6FR|Nv.R1.9986.1_fr1|
G.PPMIKIPVRH(-.98).G	(-.98):Amidation	PPMIKIPVRH	VRHa	6FR|Nv.R1.9986.1_fr1|
P.GPPM(+15.99)IKIPVRH(-.98).G	(+15.99):Oxidation (M), (-.98):Amidation	GPPMIKIPVRH	VRHa	6FR|Nv.R1.9986.1_fr1|
P.GPPMIKIPVRH(-.98).G	(-.98):Amidation	GPPMIKIPVRH	VRHa	6FR|Nv.R1.9986.1_fr1|
P.MIKIPVRH(-.98).G	(-.98):Amidation	MIKIPVRH	VRHa	6FR|Nv.R1.9986.1_fr1|
P.PMIKIPVRH(-.98).G	(-.98):Amidation	PMIKIPVRH	VRHa	6FR|Nv.R1.9986.1_fr1|
P.PPIYLPVRP(-.98).G	(-.98):Amidation	PPIYLPVRP	VRHa	6FR|Nv.R1.9986.1_fr1|
R.E(-18.01)LFNAGGPPPIYLPVRP(-.98).G	(-18.01):Pyro-glu from E, (-.98):Amidation	ELFNAGGPPPIYLPVRP	VRHa	6FR|Nv.R1.9986.1_fr1|
Y.RITDPGDLEKPQENDEPGPPMIKIPVRH(-.98).G	(-.98):Amidation	RITDPGDLEKPQENDEPGPPMIKIPVRH	VRHa	6FR|Nv.R1.9986.1_fr1|
G.GPPPIYLPVRP(-.98).G	(-.98):Amidation	GPPPIYLPVRP	VRHa	6FR|Nv.R1.9986.1_fr1|
G.PPPIYLPVRP(-.98).G	(-.98):Amidation	PPPIYLPVRP	VRHa	6FR|Nv.R1.9986.1_fr1|
L.FNAGGPPPIYLPVRP(-.98).G	(-.98):Amidation	FNAGGPPPIYLPVRP	VRHa	6FR|Nv.R1.9986.1_fr1|
R.Q(-17.03)YLDPRP(-.98).G	(-17.03):Pyro-glu from Q, (-.98):Amidation	QYLDPRP	VRHa	6FR|Nv.R1.9986.1_fr1|
A.PPGNEEGEAGFIPWFS(-.98).G	(-.98):Amidation	PPGNEEGEAGFIPWFS	WFSa	6FR|Nv.R1.261.16_fr3|
A.PPGN(-.98).G	(-.98):Amidation	PPGN	WFSa	6FR|Nv.R1.261.10_fr1|
E.FEPKNALQNDNAPPGNGEGEAGFIPWFS(-.98).G	(-.98):Amidation	FEPKNALQNDNAPPGNGEGEAGFIPWFS	WFSa	6FR|Nv.R1.261.16_fr3|
G.KIPKVPIKEVENAPPSTGEGEAGFIPWFS(-.98).G	(-.98):Amidation	KIPKVPIKEVENAPPSTGEGEAGFIPWFS	WFSa	6FR|Nv.R1.261.16_fr3|
K.APPSGHNEAGFIPWFA(-.98).G	(-.98):Amidation	APPSGHNEAGFIPWFA	WFSa	6FR|Nv.R1.261.16_fr3|
K.NDNAPPGNGEGEAGFIPWFS(-.98).G	(-.98):Amidation	NDNAPPGNGEGEAGFIPWFS	WFSa	6FR|2675123_2_fr2|
L.VPPSKGAGEQGFIPWFS(-.98).G	(-.98):Amidation	VPPSKGAGEQGFIPWFS	WFSa	6FR|Nv.R1.261.16_fr3|
N.APPGNEEGEAGFIPWFS(-.98).G	(-.98):Amidation	APPGNEEGEAGFIPWFS	WFSa	6FR|Nv.R1.261.16_fr3|
N.APPGNEEGEARFIPWFS(-.98).G	(-.98):Amidation	APPGNEEGEARFIPWFS	WFSa	6FR|2675123_2_fr2|
N.APPGNGEGEAGFIPWFS(-.98).G	(-.98):Amidation	APPGNGEGEAGFIPWFS	WFSa	6FR|2675123_2_fr2|
N.APPSTGEGEAGFIPWFS(-.98).G	(-.98):Amidation	APPSTGEGEAGFIPWFS	WFSa	6FR|2675123_2_fr2|
R.DTTKAAVQNDLVPPSKGAGEQGFIPWFS(-.98).G	(-.98):Amidation	DTTKAAVQNDLVPPSKGAGEQGFIPWFS	WFSa	6FR|Nv.R1.261.16_fr3|
R.E(-18.01)FNPKNALKNDNAPPGNEEGEAGFIPWFS(-.98).G	(-18.01):Pyro-glu from E, (-.98):Amidation	EFNPKNALKNDNAPPGNEEGEAGFIPWFS	WFSa	6FR|Nv.R1.261.16_fr3|
R.EFEPKKALKNDNAPPGNEEGEARFIPWFS(-.98).G	(-.98):Amidation	EFEPKKALKNDNAPPGNEEGEARFIPWFS	WFSa	6FR|2675123_2_fr2|
R.EFEPKNALKNDNAPPGNGEGEAGFIPWFS(-.98).G	(-.98):Amidation	EFEPKNALKNDNAPPGNGEGEAGFIPWFS	WFSa	6FR|2675123_2_fr2|
R.EFEPKNALQNDNAPPGNGEGEAGFIPWFS(-.98).G	(-.98):Amidation	EFEPKNALQNDNAPPGNGEGEAGFIPWFS	WFSa	6FR|Nv.R1.261.16_fr3|
R.EFNPKNALKNDNAPPGNEEGEAGFIPWFS(-.98).G	(-.98):Amidation	EFNPKNALKNDNAPPGNEEGEAGFIPWFS	WFSa	6FR|Nv.R1.261.16_fr3|
R.ELIPKIVLQNDNAPPGNGEGEAGFIPWFS(-.98).G	(-.98):Amidation	ELIPKIVLQNDNAPPGNGEGEAGFIPWFS	WFSa	6FR|2675123_2_fr2|
R.TVNRLKEINTENDADANKAPPSGHNEAGFIPWFA(-.98).G	(-.98):Amidation	TVNRLKEINTENDADANKAPPSGHNEAGFIPWFA	WFSa	6FR|Nv.R1.261.16_fr3|
V.Q(-17.03)NDLVPPSKGAGEQGFIPWFS(-.98).G	(-17.03):Pyro-glu from Q, (-.98):Amidation	QNDLVPPSKGAGEQGFIPWFS	WFSa	6FR|Nv.R1.261.16_fr3|
Note: Protein accession idicates accession number in the source protein file used for peptide-to-spectrum matching (the ProteomeXchange Consortium dataset identifier PXD030145)

## Sheet: Supplementary Table 3
Supplementary Table 3. List of neuropeptide genes predicted in M. leidyi and identified using mass spectrometry in B. mikado.
B. mikado neuropeptide precursor genes identified	AA sequences of B. mikado neuropeptide precursors	Putative neuropeptide genes predicted (Sachkova et al. 2021)	Enriched in M. leidyi "unknown sense Sebe-Pedros, A et al., Nat Ecol Evol" metacell cluster	Corresponding M. leidyi gene models	AA sequences of M. leidyi putative neuropeptide precursors
FGFa precursor	MKVLVFLALATVVLSQNWRNKMKPFGFGKRSDEYDDGDYVVVLVGEGTLFQVLVSSKLDSQGVCTECLLNHDYDGDYINVISSMSFHGKMKRSEIEEEIVKRCGSGQVALQKRSTDELVEILKRCGDGLVIEKREEEEDIVDLETRGGRRTFFRRFEEKKKLAELEERKTKENDSLLQRILDEDEWME	-		no gene model
FGLa precursor	MAFTKMLFSLNLLLLVSSRAYEESAGDENNQAFGLGNKDAASPGDNLEDFAQLRKSSEFELAAEEDDQHFAVGTK	predicted	yes	ML030511a	MALTKILFSLSLILMVSSRAFEESAGDENNQAFGLGNKDGAVGDSLEEITQLGKVDEFKLAEAEDDQHFAVGT
FQNa precursor	MLLVVLALFMALCSAAPNVEIANEVDQEMKRDLKEQLTAKEEEFLIPAIHNIIHGTAHAATTLMHNLLIGKEKREAPEALTARDWLTRDNYRHFQNGMKEIEKREAPEALTAKEEEFLIPVIHNIIHGTAHAATTLMHNLLGKEKREAPEALTARDWVRLLKNETFLTES	-		no gene model
LNSa precursor	MKCFVISVLSLVVLAHVVLADDDGIEDDLTFDERQSLQRRMDSIQDNDESDVEKRERGWLKSSRVLNSGQEEVLLKRLVDDLEKTAFKKREQGWAVKNPRLKKGELLEKRMDEGEEEEESDVEKREQGWAVKNARLRKGEELEKRMDQAEEILDLEKRQLNKPNPRFSKFGQTRL	not present in the prediction	yes	ML218828a	MKCFAVSVISLVVLIHVVRADDDGFEDDLTLDERQTLRRNKKIYRSNRRGRGRNGEVERDVKVLVKRDESLQRRMDDVEDDSQSDVAKRERGLGWWKGSRVLNSGQEEVLLKRLIDDLEKSAFEKREQGWTSRNKKSNRAGEELEKRMDEAQGEEESEVEKREQNWASKNTRLNRGEELKKRMDEIQDTLVGWASKNQRLNRGEELEKRMDEAEDEEESEVEKREQNYSSTSCTSSTVTTSYQQKPELEKCKLSARGINQELILEKNSGQGKRKAKISRKKPKTMCPNAIFNQDLRVGSQKDVQSKPHLPPDVVLGQLVTERIGAENDIAPSFSSQPQWGRINTRKYFQKLDAFCKELCDRLELTVVEGDLRELVRERVSRLKSDKERLSAQIAAQRKE…
NPWa precursor	MKQRVTILLTILGVIVLAQSKSILVESEDVLLGEAEELEVDSNSVDLDEELIGSDIKLVPGAGGNPWGRK	predicted	yes	ML215411a	MKQRITILLTILGVIVLAQSKSILVESEDVLLGDNAELEVDSNSVDLDEELIGSDIKLVPGSGGNPWGRK
NVFa precursor	AKEEEFLLHAIHNIVHGTAHAATTLMHNVFGKRDTSEALTAKEEEFLINAIHHIIHGTAHALTGVMHGVFGKEKRDAPEALTAKEEEFLIGAIHNIIHGTAHAATNLMHNVFGKRDTSEALTAKEEEFLLHAIHNIVHGTAHAATNLMHNVFGKRDTSEALTAKEEEFLLNAIHGIIHGTAHAATNLMHNVFGKEKREAPEALTAKEEEFLLNAIHGIVHGTAHAATTLMHNVFG	not present in the prediction	yes	ML40299a (or ML16906a)	MLVVILALFVLVSARPNLDETNAEKLSTREEGSVWKAIKSGIAKAKNDSKKYEKYNKYHGYYYIKPQPVHHTVYTVKVIGKMKREISQALQAKDEEWFTDALHAVAHGATSALLNHFGKQKRDAPEALSAKEEEWFTDALHAVAHGATSALLNHFGKQKREAPEALSAKEEEWFTDALHAVAHGATSALLNHFGKQKRDAPEALSAKEEEWLSGLIHAAAHGATSALIDHFGEQKRDASEALSAKEKSALLSKLNAEIAKEVEVVKRDAPENLSAREEEFLLNTIHGIVHGTAHAATTLMHNIFGKEKRDTDQALSAKEEEFLLNAIHSIVHGTAHAATNLMHNVFGKEKRDANQALSAKEEEFLLNAIHSIVHGTAHAATNLMHNVFGKKRETQTRLL…
NIFa precursor	RDANQALSAKEEEFLLNTIHGIVHGVAHTGTNLMHNIFGKQKRDTEAVKAKEEDFLLNTIHGIVHGSAHAATNLMHNIFGKQKRDANQALSAKEEEFLLNTVHNLVHGIAHAGTNLMYNVLGKRDVSQALTAKEEEFLLNAVHNLVHGVAHAGTHLMWDVMGKEKREAPEALSAKEEEFLLNTIHGIVHGVAHTGTNLMHNIFGKQKRDANEALSAKEEDFFRLIHGMVHGLFGKVKRDANQALSAKEEEFLLNTIHGLVHGVAHTGTNLMHNIFGKRDASQALTAKEEEFLLNAVHNVVHGVAHAGTNLMHNIFGKRDASQALTAKEEEFLLNAIHNVVHGAAHAGTHFMYDVLGN	not present in the prediction	yes	ML16906a (or ML40299a )	MLVVVLALVSLASARPNLDQTNTEELSTREEGSIWKAVKSGIAAAKNDSKNYEKLYGYKKHFKYHGYYYIKAPPLNHTVYQMKVIGKMKRDISEALLAKDEEWFTDALHAVAHGATSALISHFGKQKRDAPEALSAKDEEWFTDALHAVAKGATSALINHFGKQKRDAPEALSAKDEEWFWHAVAKGATSALLNHFGKQKRDTFEALSAKDEEFLLDAIQKFTNKAARAN
NVRa precursor	MDSLHGTFIIIAYFVHFISGSPVLKPLDDPVNVRGERGVTSSHEVQLTSRNNDHVLCPGACSPGLKCAEYGHVALCY	-		no gene model
PARa precursor	RGGGLSEEMQMPSRGGGRSEEMMQTPLRGRNTEENLVPLRRLSEELNMDDLASQEMEEADKDEVPLDLDSPMVPYNRPARG	not present in the prediction	yes	ML1541126a	MNSHNVLVVFTICLHATYGLSIVKRSADFAEEEMQTPLRGLSEEMQMPSRGGGLSEEMQMPSRGGGLSEEMQMPSRGGGLSEEMQMPSRGGGRSEEMMQTPLRGRNAEENFVPLRRMSEELNNDDLALQEMNEAAQDEVPLDMDSPIVPYNRYKIRHLTKTRERDKPKNTRQKYRHRKKRDILADRKVDLTAIFRRARPWWTPKNV
RWFa precursor	MKATLLVLTLMIICCNFVQSVPMSQEENLSDEEHRGLQKRSGTKFNKADYKSVGEGTRRWFG	predicted	yes	ML233326a	MKTTFLVLTLMIICCNYVQSVPMSLEEDLSDEEHRGLQKRAGTKFNKADYKSVGEGTRKWFG
TFQa precursor	MWRETLVVLCLVIFVSARSLSEEDIGHGFALDNAEEDQLKSGTFQGLAEDDIGHEFKLDVEEEASIIGHGLSLENVRV	not present in the prediction	yes	ML030215a	MWCKTLVVMCLVFFVSARSLSKEDIGHGFALDNTEAEQLKSGKFQGRAENDIGHEFKLDANEEMRYWLLLTLTVCLATTSSQEEDGGAERVEGRVDGVEVTSAEELAVAMGKWGVDLVDLDQDTIVTGDAPASLAVRPIDVKKDKRLAGSVVGYLMRYGFVEAAVSKTEEELFQADTFIGERDLKKALRKLQKYYRLNVTGEADNETIKLMRRKRCGVKDMEYERPNRAKRYTLSRKKWGIHTLNYWFDPTKYTADLFKADVRTEFEEALSKWSEVSHVNFVEVANKENAHITISWEYGDHNDGYPFYGPGGTLAHAFYPRQGMLHFDDAEEFTKGSIKGTNLRYVATHEIGHILGLKHADNRIEDAIMYALYREYSDTLQLHQDDIDGANEAMGIGSG…
VWYa precursor	MKCFVVLVALLVLSQSASLNSRESVDDVIMADNNNVELEDGALNAEEEARVYKGYNGGNRVWYG	predicted	yes	ML02736a	MKCFVVLFALLALSQSASLNSLESVEDVIMADNDNVELEEGALNAEEEARVYKGYNGGNRVWYG
WTGa precursor	MKLFLFVLLGLVALISCEDVESELDTELSESEDASAMRVKRAKFSMSNYRGHKQGNRGWTGGAMQEEE	predicted	yes	ML02212a	MKLFLFVLLGLVALISCETVESEVDSELSESEDSNAMRVKRAKFSMSNYRGHKQGNRGWTGGAMQEEE
		predicted	yes	ML043317a	MKTILLISCLLSAVYSRVLRLNEEDWSRNGAMEDSEDWSRNGAMRDSEDWNRNGGMRDSEDWSRNGRMEDSEDWSRNGAMEDSEDWSRNGAMEDSEEWSRNGGLENSEDWSRNGAMRDSEDWSRNGAIKDSEDWSRNGAMRDSEDWSRNGAMKDSEDWSRNGMEDSEDWSRNGA
		predicted	yes	ML21545a	MSKFLFLTLLVGAARAASFASDSDNTLADSDECRTGYNMRYDLECRRRRAARAAARLQLQEDGETEGGEELTKRSAEEQNWNYSARRDRGKRSNNEEQDFSGYRRGSGQKRSAEEDDYDIYKRGESEEQDYSGYRGRGRGE
		predicted	yes	ML016347a	MICLNFRVTAVVLFVILLAGFCPAAPIYSTQENDAFLETGEEKGELDIEAPKTPKLRYFYQKRSEEGKDEDPKLQYFYQIRSLEDKEKKPKLRYFYQKREENKDTKPKLRHFYQKREENKDTKPKLRYFFQKREENKDTKPKLRYFYQEREDNKDTKPKLRYFFQKREENKDTKPKLRNFYRKRGEN
		predicted	yes	ML07842a	MMKLTVVCLLFASLLVRAECGVVERHEEQLFDAEDEQPNFRAGLENKELEKRSPNFRFGSKRSAEDAPNLRGKRSNEDTPNFRGTKRSAEDSPNFRGAKRSAVEAPNFRGAQKSEEDAPHFRGAKRFAEDAPHLRGVKRSTVDAPNFRGAERLEEDVPNLRGAERSEEGSPNFRGAERAVEDAPQFRG
		predicted	yes	ML14597a	MKCFTLLLIGFLIAVETLPLNSHEEDDLAVDIETRKSKGKKHGLVELEERKSNKKHGLIELEERKAKPAPAPAPKKKKGLVELEERKSKKKHGLVELEERKSKKKNGLVELEERKAKPAPVPQKKKGTR
		predicted	yes	ML06743a	MFRVFVSIHLFLHLIAARSTGQVDLEKVDRKAGFFWKPQSKRAVAEDATAPPEDDVGFFWKPKFGKRSVEIPKPNDDKKRAGFFWKPQFKRSVAEEATAAPEDHAGFFWKPNFGGRFGKRSVVKSEPQDGKKRAGFFWKPPIQESRCRRRHRCSRRPFRFFLEA
		predicted	yes	ML06405a	MRKTLCIQLLVLLAIQRFTDGKAFEESENEVLSLEKRAEDLDDEDFFDKRETEDRENEVEIDLD
		predicted	yes	ML01798a	MKLLLLTLAVLLACLTAVPVRQEEVPQEEIRLERSAESSGGETARVEKRAAIDTGSDYPGFEGGKRRWYG
		predicted	yes	ML14991a	MSCLSNLSPCKSLLLFLGLVLLTKESVQRTLPESGQALGMKNTIEEDATVMSDSDEEQSRMKRQFFRLKRQSFRPSRGDAEWNLDGYFGNQEKSEAELRDPDTQTRRFKDGRNEQLSQWRAMMNRV
		predicted	yes	ML11723a	MKYFMILAVLILTVGSSPFEKRDAENAELASEKRSEEADPGEEYVLAKRNVDQDAVSLEKRQKYGYKRGE
		predicted	yes	ML003517a	MATMMGFLIVLLIAAVSGHSHSDESPQHNRPDSPPKHHIPKDVIEALQRSGKSRGEHNAHPGPAEHHPEGAHSSHLGKGHNFERHPEGGRPIPPKRVRQRISRL
		predicted	yes	ML017711a	MKMFILIGLLITLVLNYVSAGDLARRSLEEENESGINEGAAEEDDESFRGLRESEDESRGKREVADEELFRGKRDFREKRDFRGKRDFRGKREFRGKREFRGKRDFRGMKSSEEELVKRDLSRGQ
		predicted	yes	ML206415a	MKLHLYIGTILLCLSAMFLDGIAQNDDSADDNAAGQTDQAGAENSEDDAAAAAGEEGAETADGAETNSNDTTGAGAEGEAAEGDSKDPNGGAMSNLKNSYLLLLTIPVVGRIFV
		predicted	yes	ML00992a	MSIMKFWSLLLLTLAITTLSAQEPAQDDSEAVNDTSPDGDAASENVADDAAPADGEAAAADGEAAAADGEAAAADGEAAPADGEDGAAAEDGAAAEDGAAAEDGAAAEDGAVAAEDGAAAEDGAAAEDGAAAEDGAAAEEDGAAAEEEQGEEEAEPAGSGSNVQNKICFSIFVVSILTKVLLC
		predicted	yes	ML218923a	MDKLMLFIIVIEVVIISGRTIISSDDTNLKSSEDFGIKGKGPWNSEEDFGVRGSGGWMSEEDFVVKGNGARMSEEDFGVRGSRKGTNWEAEDLAESSEEEIYGIPGKGVWNKEDQDLLPGGAVPFSN
		predicted	yes	ML056913a	MFRLTSILLVLVLAIVTFTRTIEDSEEIGHGLRMDKNEEIGHGLTLDKRSADSVDTEAMADEEELVGHGIKGSHAWRK
		predicted	yes	ML030510a	MKFTKLIILMTLLALIASRSLEEDNNADQTIGWGRQRVAEAEDFVAEEKMAGGGNMILEMSEEEQHLGLGF
		predicted	yes	ML066512a	MVFYSKSVLIGILALVCLTYARSLDSEFVDDNEILVLEKREEGDEEDSLDLMDTGSEIEDVVDEGGSEIMIEEKGADSDREQIQPRDGFFFVPDYGRIHWPKSKKRPRKQPSKSVRINSERL
		predicted	yes	ML199816a	MKLFLFLTASLLVLATVTVQTEAREIVAEVAESEAVESAASEEDTFVYRKEEDSAFLFAD
		predicted	yes	ML31983a	MTMKIFLVTLSLVALFAVAAADTEEQAKEEFELADEAEDSLEEGDELVEVVKRFADKKKSKKNRMRRW
		predicted	yes	ML065755a	MKLAAGIFLVLACLTVVMIPGEAASLGSLDAANSDSNAVLYGADHEILESSLINRKEEAEGALYG
		predicted	yes	ML10665a	MRRAALVLLIALTMAILLEFTENSLVEGHSSGSRRRSGSSGSRRRSSSNSGFAGSRRRRYRSNSG
		predicted	yes	ML124215a	MSRMLFAVTLVIFSVLAITSGASLSEEDEELLTGLEDQMENSEETMMYAASDDADNNEAEMAKRGGKARYRRW
		predicted	yes	ML216920a	MVLLLVAVCFTATLSTGKCQTQGTVVTTSTPPFNCSADDLGQITEHNKYRLLHENTAPVCLLHSLVRSAQEYADTLAKLNTEDPQGTARKLPHS
		predicted	yes	ML01134a	MAEIRSLFFAVSLIMISGLSFGMRVEQFNGSTNKCSRHQNFTHERNSVRGKDTGPVRHFNKRGTCTELDPEWSGLTTETECLDVNTKTLTLIAKEVVNRHEQSSTNETEKNGEDL
		predicted	no	ML21632a	MKLFLLLALFGMVMFAHCEEGAEAAGEEAAGEEGAGEEAAGEKRVLVKRLLVKRMLLVKRLLVKRMLVMMLLPSNWLFSPWPQLLPDSSKSRTVLRVSDS
		predicted	no	ML093052a	MTKFGGTVLLLGLTVVLTVPATGETDIARKEKTKAWVTIDMTPTRSRGQELTPTPTVEEKPGQVESPDKLDDPEEKEPPRREESGENPQKSKSDTEYDVESEDKNSAAKLECATILILLTIWLRQ
		predicted	no	ML030512a	MMKFTKTIICLTLVVLVTCRALEEDEQTIGWGKAAVAEEDLDTVGLNMVKEEQSLGLGLEEDSMDRPGMMV
		predicted	no	ML090813a	MKVFLLFLAVAVFYCATADEIEEEDMEFDTEFELEPSAESEMETEEHPGHKRGPGGRRHGM
		predicted	no	ML31164a	MRLLGSTILLVSFLLVVSSVDQLQIGVKKRNQCERKSKKGDQLAMHYTGTLKSDGSKFDSSRDRNSPFEFTLGVGQVIKGWDQGLLNMCPGDQRKLTIPPHLGYGDRGAGGKIPGGAWLVFEVELLEIKNAKREL
		predicted	no	ML319815a	MSRLWLLTVTIVLCLVVVNSYIVEEYEFGLGSFSKAAENAANRAKRAGQFKSDHKKHHIRHKPHRGPRHGPRHGPHHAKKSMKKHSKKTNKGIKSKKSNKGKKAKKGKKSKKGKKGKKSKKIKKGKKTKKGKKLKKGKKSKKGKKSKKGKKGKKPKRGKKSKKGKKSIKGKKSKKGKKGKKSKKGKKSKKGLKSKRGKKAKKGKKSKKGKKSKKGMKSKKGKKSKKGKKPKKGKKSKKGKKAKKGKKSKKSRKSKSGKKSKKGKKAKKGKKSKKGKKAKKGKKSKNAKKSKKGKKPKKGKKSKKSKKAKKGKKTKNAKKSKKGMKSKKAKKSKKGKKPKKGKKSKKGKKSKKGKKPKKSKKGRKGKKSKKDNKPKKNKNGKKPKKGETSKKGKKPKKGK…
		predicted	no	ML07012a	MKLFLYLALIGMIAFVNAQDAEPAGDDAAPADDDAAPADDGAAEGEEDGSEDSSEDGEEGADDGSGAESIQFAIVAALPVVARLF
		predicted	no	ML034332a	MNKVYLVLAVTAVLYCATASEEEASVTDVTSEHPHHHHHHHGPPHHRPHPHPPHHGPHPHHRRGPHPPPHHGPHPPPRHGPHPPPRHGRRGHKHGGKRSRRVKGRSGKKGRHSKKVRRGKKGGRKGRHGKKAGRKGRRGKKAGRKGRRGKKAGRKGRHGKKGGRKGRHGKKGGRKGRRGKKGGRKGHSGKKGSRKGRRGMRSGKKGRSGRKGGKKGRSGKRSGGHGGHKQHRGHSRHGGHHHHPRPPPRHHHHHHHHRRPPPRHHHHHHHHRRPPPRHHHHHRRGE
		predicted	no	ML07361a	MKVFLLFLAVAVFYCATADEIEEEDFDMEFEVEEGPGHGHGGDGGHGGNWGQGGHGGHGGHGGHGHHH
		predicted	no	ML051421a	MLQTLVVGLSFATSEAIAETFGSVMERYHNTRFFNPGMANDDVRLQKEMFLKLNGPQLGAALPLCQRVADRMNVRLTAAYSALPPIHREKKVGKVIRRLQSEKPGYFK
		predicted	no	ML174759a	MTGKFLILLVVLLNLAPEPCQGQIGVADWWAKVLKNVASSESQEDGLVDDGEFAKFVRREAAEMEQK
		predicted	no	ML33461a	MLSHLLLLHVLTAGVTLTGALTDLNQVEGLRNLLKGLDGGVIATCNIVFFSELVNYTQADNNCKKFDIGTGRGEDGNL
		predicted	no	ML065715a	MKLHFCIAVLIISAALVLETRAGSRRRPANVRRRPVKQPKYSTSYSPNTSSARYNRRTSDPPSSFSSEARTPPFPWRTSPSSGAETTARSTPPLPTSQDNTPSTTGSRTSSKSSAITSGSSRVSESDRVTKSSSQSTTPQDYTGPTTAEKWYAFNSDTGTTGTYTSPAPGLSTEEYSGESSTIFPEEPTTPDIPTTPEEPTTQPSSKGPLTTETPRYSDEASSEQSTETDRPPSESTDTTKLVSASELTDETPGSTEATVSKTSERPTTTSSRTTSESQTPELPCGRGKKRGPKGRCDNRGGKNRDDDRKKGKGEARKKDNDRKKGNGKF
		predicted	no	ML067017a	MARSNSAASLLILVLVLLVDRATTLNTTESEQPPGPDSPSTSSTASPIPQELPKPNPTTATPALPDPELENEIEGGTESESSKSESDGNAADSSNDADSVGGEESATDDTKTENNATNTTSATDSDSKSFAFRPLLLTAIGIAIAVNIVDAL
		predicted	no	ML040029a	MGFKVLGTIFVVLCTEVLAKSKDESDTEPKEPNNTSENWMIYGPIMVAILLIISCVFSCKLRNWYRRNQIKKMSPAQSTEGKKKAESVTKKEDQVDGTEYRLLTPDYRSRTPSTHSNNLPLQTSAYRPMTALGGDARYILIRDNGTDSQTTTLTRDERV
		predicted	no	ML46396a	MKVFLLFLAVAVFYCATADEIEEEDMEFDTEFELEPLTDMESEVGSEIETEAGERRSGM
		predicted	no	ML11691a	MKLFVILLAVTLFLTVYGSHSSSSTPYREREPPTEYKGGESDGGESDGGEGWPDEDYMSGSSRCGFTFSLTGVVFVAAIFL
		predicted	no	ML05367a	MTIPLFALTLALLALSNSASISDEEVDRMEGIEESAEGGLLIGYPSSRLPSIRSRVSQDSGLSESEQTW
		predicted	no	ML26664a	MRLFILLAAVFAVVCVHAIEEENDSEDVSGEFEEMTMEYEIPAEGKRRKKFANLGGR
		predicted	no	ML039810a	MAIKWLIISLFVLTVFSAPVEIASDEEILSEPPEDGPGGGDRPGGDRGGEDGPPRRDGPPRHDGPPRRDGPPRRDGPPRHDGPPRRDGPPHHDGPPRRDGPPHHGPPHHGKPHHGPPHHGPPHHGPPHHGPPHHGKPHHGPPHHGPPTMDHHTMDHHTMDHHTMDHLTMDHHLMDHLLMAHRLMAHIHIPLRMDHVHIPLHMDHILILIILILIPILILILILILILIPILILILILILNVLNVPIVHAVLERFTVVLEFRVHKRTFD
		predicted	no	ML218823a	MSKVFPALLFAVMAACVFELGSTAAVELEVDYQNNLPEMEVAGLDVAESELSLESEIVAEHNAEEGGYFGQ
		predicted	no	ML083811a	MLIAFGLLITTTTLPSFETVGLGEFDSGFDDFGSHSGLGSGYDDFGSDSGFDDFDSDSGFDDSGFDDFGDYSGFDSGFHDSGSGSDFDDSGFGSDFDDCDFDSDSGFDDSGFDDFGDYSGFDSGFGSDFDSSASGSDFDDSGFDAGFDDSGFDDDFGGDSGGDSGFDDLGFDDLGFDSGNDDYYDWGDPGESKQELLFL
		predicted	no	ML005019a	MKFLILLVATVALSRANDDTARLQLAADNPQKLQALFTEFRKENNRQYLNPVEARMRMSIFRFI
		predicted	no	ML05859a	MKVFVAVALLIVVAAYEEDDVIEEENEVYSILGESEPEDYDAYMAAIEQEMPETEEKELSADFEDSPAESSAA
		predicted	no	ML090812a	MKVFLLFLAVAVFYCATADEIEEEDMEFDTEFEMETEEETAPNRGNNNNNGNNRNGRGM
		predicted	no	ML032113a	MSYTAVLLLLITALAFILSVEGAPAAHIGGNQRRHNLALMRRNNQRAENQGLTESQMDSILFENLAENSLSAEKELESKQEEETSEEQASANRSQNSGYRRGGYRVRGTGRATHSRRHNKQAK
		predicted	no	ML100012a	MKLFVLLALFGLIAFINCQETEETVGGETEGGETEGGETEGGETEGGETEGGDGSGASSVQLALLALAPVAARFF
		predicted	no	ML06328a	MTHKTKLCLLLLLLQFTTYVAGELFGRRRNPGSRRRAGTRNSYTPNYSVSMTIWYVVIGVAVAFVLALIASIVYYFLVVRKRNQKRKEAEMYKPVGGGYRSKADRDKEMEEYLAHVRVAKGSTPNYDQFVARDQVHT
		predicted	no	ML1541126a	MNSHNVLVVFTICLHATYGLSIVKRSADFAEEEMQTPLRGLSEEMQMPSRGGGLSEEMQMPSRGGGLSEEMQMPSRGGGLSEEMQMPSRGGGRSEEMMQTPLRGRNAEENFVPLRRMSEELNNDDLALQEMNEAAQDEVPLDMDSPIVPYNRYKIRHLTKTRERDKPKNTRQKYRHRKKRDILADRKVDLTAIFRRARPWWTPKNV
		predicted	no	ML073260a	MAYLLLFSTLALNLGISLAGKNLFLVPLTSDPDTVTNEQKLDLLERRLLQADHLEYGVAAGIQMAPRSLNLVARKERSVSGDSAPAARQRLNPKFQSRKRRMLDGTEPPLGWIMY
		predicted	no	ML08268a	MKFFLAFIVALATFSIVNSRSIHSENPRTEKDDTVAAETSPKTIDGSLSSFIEQKLAEAGLTEEVSEEGRQKRSSRRHPARHQKKTRGHNKPKHNMSAFFYVPPNGK
		predicted	no	ML258215a	MLKLVLVLSVLTFSWCAEEAAAGAAAGATEGAAAGASVEAEAVAKAAEEASQETAEEALDALPDEAMGEGDEDLYDFELEDFDNQDFPEEEGDFPEEDAEMDELADESSEEETILAEEEPVAEATPTEGATPTEGEKPATENPELK
		predicted	no	ML053618a	MRYVAAYLLAALGGNASPSADDIKNILSAVGVSVDDEKLSFVMGQLKGKDINEVVASGIGKLASVPSGGAVAASSGGAAAAAGGAAAPAEEEKAPEPESEEESDDDMGFSLFD
		predicted	no	ML053619a	MRYVAAYLLAALGGNASPSADDIKNILSAVGVSVDDEKLSFVMGQLKGKDINEVVASGIGKLASVPSGGAVAASSGGAAAAGGAAAAPAEEEKAPEPESEEESDDDMGFSLFD
		predicted	no	ML00497a	MKLLRFTLFVLFGILSTTFSLAVAETDEGGAPEDPDASELDTGAAEGGESDEVPVEGGDVSSDTADKEGEDEIPAESNDDAQVESKESEVEEDGETDPNGGASAKDLAILVIVPVVARFL
		predicted	no	ML040716a	MGTLIIFAVLSGLAGLATLRLPDTKGVPTPSSAEEVQSRRDRRITQTNTVFSNEAAA
		predicted	no	ML154515a	MFCGVSLLLLFCLIILEIRGAPIPKSSDYLSSSPPWISHSGSLRPRHIVIDLEVILGRTEEPLSSGSYPTAEINYRHIPNVGIEIFPSTAPGSTEGNKFNPYASMKTTNDVLRSRKDFLESNTFAKSKRKVGAFSDDDEESEEDLQQDEKR
		predicted	no	ML358831a	MQLRAAALTLIVGLALADQCPESYPNVYYNGQYCCSSGREKFYAPQREKCDGSEIQRDSLCCQGGSIKCPTDDCDDYSAPSPDQCPESYPNVYYNGQYCCSSGREKFYAPQREKCDGSEIQRDSLCCQGGSIKCPTDNCDDYSAPDQCPESHPNVYYNGQYCCSSGREKFYAPQREKCDGSEIQRDSLCCQGGSIKCPTDNCGDFSG
		predicted	no	ML09126a	MSFRILKAWPSTYFLLVFSTVNIAKYDDIYNYHSGFTCPVCYQGFSQKGNLNRHIRTIHQQIKKFQCDRCKRCFTQKTCLKVHQESAMKRGSCYYRISSD
		predicted	no	ML375910a	MMSTKVIFATLCLVALVKVSVSGPASGVGTCFVGDKTYRVGDKWAQACNAVCRCRAPGTFECVPMCAPAPPPRACLKTYTSIEDPENSCCTIKTCPSEQV
		predicted	no	ML093044a	MRLTTFTTIFLGFIALMFADMKCGGTGDIKPADDDIKALCAQVKGAVEDHAKKSYAVFEPHSYKTQVVAGTNYFVKTSPEGEFLHLRIFEHLPCYGGGVYLHGVLHHHEVGDNEVDYFDQNMNFDEPKWD
		predicted	no	ML22307a	MMLNAVAAIALLVTVTSCCSIEEEITRISVREAMRSELEAKKEVDVARQEMQEMKKELAWYSLHVAAAAACRGSTPSGGTGPHANVVLAKENTRSCDDQCADTYFTECDADVSIQGDFGKATSYTSRPGLVTSTTTAAPQPATPMSNLMKLKLMTTGS
		predicted	no	ML223012a	MLSSLQLALVAALVASTHSIFCSDTHPYCSGGKVCLHNECRRYKPNIDCTTSGGKCPRGYCCMKVASYSAGTCVRKQNFYLQLGDLCQRSGGCDYCECQPGLVCAKNGFQFFPEVYTCQQIDPEGECDEDDQCASDRCCSSSKCKPKKKQGEACFPKNGYFPEAYYECNGECEDGTSCSRDHTNPNFGSYVCTVVEPDPVNLCRGS
		predicted	no	ML056970a	MATTSTALLKIVIGVILFIALSDAVALGNRPPWNQWSYAGRALKKRSETETQIEKESGELLLETRGKKGRSKKKGASLIIETESGKTIEAEKSMKIDEPDAISLNVECGLWEVCSVVDNEDSCIDIDSVCPCRKEASAMQPTPISRVKLLKKRECD
		predicted	no	ML08822a	MKLYFLTASILFLISRISATTYSVSIKETVLKNEGEPHQIREYQVDFGGPKDKRLVECIIETLGSSNEVQTCECDSRKWKNKPTATFLSSLNFRFQQNRVYLDGVYNCVYQWEKRSRSDFKF
		predicted	no	ML22382a	MKNFLFTVLLAGVNLVLGLADGEDFLCVQGTNSSAAPTPCLDSARSCYGPKFTEHIGLASRVDFGCGRCEPGLHFECEECQESGCNQPQDLGETFSCYNYKVAGGAVTRHPTLQTCFRYSHAGIICNMPSSSTDYRSTSGCGPCGEQAKQSGSCIECYSDSCNIIQTPEDRFRSQRRAKRSAVDCSAICPYR
		predicted	no	ML046720a	MGLILLGYILLTIKLVAAVDGIKDEGDIELIQLLVGREITIRLNLDKIYCVRTFQVFYSEVSSVELSCTSSDCTCGGPSKEFCNSLLFAVDIRRNELSDDLEKRSDCAYGDTVTLSWLADISDVTVTEIALTEFQARETNNEENNEENNEENNEENNEENNEENNEENNEENNEENNEENNEENNEENNEENNEENNEENNEENNEEEDCKQNLESCHTSHGNMRHGSLLGCSRPYLVDVVD
		predicted	no	ML017938a	MKLFLVVFLTCLYLAQSLSVLPQVEYEEFVVEFSQGENLDELLEGCALESESGPQFWNIWEIIRRLHQLKLEIVCGATTTELLDLLLIPRCLRRLVNIARKIVCRDYKPPTTPPTTTPQPTTTPQPTTTPQPTTTPQPTTTPQPTTTPQPTTTPQPTTTPEPTTTPEPTTTPEPTTTPEPTTTPEPTTTPEPTTTPQPTTTPQPTTTPEPTTTPEPSTPEPSTPEPSTPEPSTPEPSTPEPTTPEPTTPEPTTPEPNTSAEPTSAEPTSAAPTSAAP
		predicted	no	ML306119a	MIKLLLVTVLIGAAAAFKCFKTAADGAVSSADCEAGTASCHSPTLNILSGMTGQEYGCGDCADEAAAGTCVECATAECNKEMKAVEFECSPYTYTDSKWTEGETKTKCFKLEGTDGKCN
		predicted	no	ML23459a	MEKWKSHRGYLVVLLVLLTPAPSLAAVSVTVTNDAVLSGETGTITCTVTASSSETLTLYQWKNPGGNVIGAAPGTFTADGVSYTIADLGLSGNQIVNSKLEASSVSSDLTPLTCFALTSGGAAQGTGIVDVVSVTPTRNAIVTGGSSTVSCTLAGVSDGANPTAEWSQGGSTISPDGTHTLSTDYTGSNKIAKLTLSSVSSDQTYTCKFTASAGGSVSSTVDLDHVTITTNGDVVKSGGTADISCVLSGASQAPLSRKWLDGTPADITANNGNPYLYYDNPPFSGGGQTFLLQINPITTSTTFTCCYEFATGSCINTPAQVDVITITASNYLVVVGDNLDISCVLGNSPSQPNSITWKTSAGSISNGVNLGTFSSNSQTTTLSISSIAEDTVYTCEFVI…
		predicted	no	ML460824a	MKAAGRVLLLTFLQVIGLVQSTVDGGYSAWSAWTTCSAACGGGEETRSRTCTNPAPANGGVDCVGERTETRECNTQGCPEENNDSSGDDHDCEKNETCNSDANSVVAAASMVTVSLLTQLF
		predicted	no	ML008117a	MLRAAILALCLSAAWTLQCYLCDTTDDDVTACSTTVCNGLNAVCYKREYSFDADKDKQYEERGCVENKSYLDGTCKMTLDTVMEDVNSCKIYTCDGNRCNSSLQISASTTLLAALFAYIFM
		predicted	no	ML23837a	MKSTASILLLLGTLSLATAFTELWCETCVYAYIEGSGRVYNCRSESPNGRICPPSHKCYSLKYTYQKTGTNFDLGLRDPPLGVYTWILQGCIFERRDPQHLCDQKKKQFRNLRPTENHTCEISVCEGDKCNQELTDDYVADLD
		predicted	no	ML107912a	MFKYFFFSSLVLSVLSDRPARDCSDGNQADYRGDTRQTWSGIPCQKWTSQRPHNHDYDPAEWPEAGIGFHNNCRNPSGLGRRAWCYTTDPDLRWDYCDVPRCSTPEVKDPECSSGNQADYRGTMSITNSGFTCQNWLKKEPHEPDYDYIEDSSTGIGDHNYCRNPHNDDTGTWCFTVDDPDEDWDYCAVPKC
		predicted	no	ML115614a	MKILSVLAVLAVFYRHSEGLKCQTIADFSSGDVGALALTEEDCTEEGVTTCV
		predicted	no	ML10906a	MMGREYFTTMKLFFLLFLFVLVTVSVGNSIEDGSNDPSGSVKWWREDGRCGVNYKLPNGRPAECNPLHPMGHTCCSDKGWCGKTSKHCQCPGCVDYTARWRKDLRCGEEYALPNGYPAQCDPFHPQGKSCCSDLGWCGKLAKHCSCPDCQDFRALWRKDLRCGPMFKLPNGMPAQCDPRSAKKYSCCSKKGWCGASVQHCKCRGCVKFTDSGPIEFNQSTKKWNKVKSRGSRKVA
		predicted	no	ML00857a	MERNAILVCTLLLLSISLTIAEDTTTPFTKVTEKPVTWKSEKRWTEKITAAPVRCPAGYYLEGTSTCKQCGRNTYSEEGSSSCTSCPEGLVAPAGSQSSDACEEATCPGNKEACPEGSGCFDIWQRCDGKPNCPDGSDEAVELCEGEYCPEGTERCPDDSRCCGAKSFCDGTRNCDDGSDEDPLFCGEYTCPGGMSKCGGGLKCIDNWRFCDGSQDCKDNSDEDPDFCAGYECLGKRTKCGDGLQCVLMQRVCEGKSVCKDNSLTPDEEFCQGDEFSVNNQGSINSGSSSSSGTSGGWSKFCKAGQHKVGKKCEVCPENTYSLAKATSCTPCPDDKISPAGSKSEKACDYDPCSAGDYMTESGCQQCGENTYSGAGASSCTSCPDGKMSAAGSTSEADC…
		predicted	no	ML020020a	MGRWVTVPILLLLLLDWVEANCKESGFTSGLQCSSCDKLGDHNLGDLEGEAFVNDEKKDKQYANLEIEYARGASPTLILKNEEGVEVESLAIDKWDTDTVREYLTQHLKP
		predicted	no	ML034338a	MMMRNLCIVGVVLLQLHLARADAEAEADPAACCRKRARFLKGMVGDTGLPGPKGEPGHIGERGDVGPQGPPGAAGPKGTPGISGLPGLKGEQGEPGETGPIGERGPPGIDGVDGEDGINGIDGCNGTDGINGTKGDTGPTGPTGDQGEAGEDGEKGAKGETGDVGEDTQAPKGEPGPKGATGQTGIAGLTGAKGDPGSNGLDGEDGAQGPPGEPGDKGVVGAEGPQGSEAGDQGLQGLKGPAGSDGKDGKDGAVGDTGEPGPKGEP
		predicted	no	ML12596a	MLRGLVVVLVVGLAVADNRLSYQTHEACIHNGTKYEHGEKFQDGCKDCWCDKNEVRCIQGSRCGNCVYVKPNGYTATAEPREVFWDGCRWCTCGNRGTHDCHMNGCPHKCPFKNRDGVDGFAQFFQIWYEGCHRCICRKGWAWQIGMGWAEKDCTFDCDQNWL
		predicted	no	ML18206a	MQILPLLFLSTFLVLGHCGCRGGYYETEEGDCEMCGKGNYCPANSTEPTPCPVGTYGPASTASIERYCYPCMGSYNNQTGAVRCTRCGLGNFCPHGAVNPTPCPIGSFGPSTSSKRCYPCGSGSYSNVTGASRCTDCPAGHYCESNSTEPIPCPTGSYSRHGRAGRCYTCSAGRYSSVTGATECTACPAGYYCENNSTEPTPCPEGMTSSPSSRSVRYCRDIRPVEGDCPAGTFKNDIEECEQCSTGHYCPEGSTERTPCPKGTYSSYSNAWKEEFCRECYAGYYGDEEGLASCKSCPAGSYCEAGSVEPTSCPDGHTSYPYSRSEDHCRPVS
		predicted	no	ML13096a	MSFIWKVIAAVILLFVQIHVQAVESQPDPGCPKSHKRAFNKAENCCKAKSETSILLLPSHAKCLTRRTMKKAFEEGYECCVRNIPCPSVCQEKSHVWGA
		predicted	no	ML23996a	MRFTLCILLLVLLAVTLAFPDPDGYRKKGKKNKKNKDNTNQEDAEDDETDEEEDEDITKLRCVNGHVSPTKTVANFCETDLSFNCMKVYAADNPFTLLDTSHFIYTCVKPGLNCKTMYDTYLKNAPEGSYCEECDRKYNGCNAEGQNELYEQAFGGKQVE
		predicted	no	ML214326a	MKLPVLITLLVVAAVQAQDCTEGFTKCADGVQCIKEEYWCDGGDPECDDRSDEVEAVCREYQCTADYAKCGDGTHCTAVEYFCDGAQDCADGSDEADCKGGYVKDGKCEDADVIMCNDGLQCVLDEFWCSGQKAHCDDKSDEADSTCLRYTCLEGYVKCKDGKQCIKESYLCDEGIPDCHDGSDEENC
		predicted	no	ML03704a	MLMFLLLTACLVVQASGGINCWECRKFGPKRDPFVANVIKNEQLETVESCEETMKECAHNKCYTINYYNATNSASTQVYGCLGRSWFGYYSERVIKRYLQRKGGSDFSGWSTCGSDGCNAN
		predicted	no	ML26495a	MVFCILTVLSTAFILYAEGTSTGSGISWQEARESTQVKSYLDPSKYRECLESTHIRWFGLKYDDSLERRADSIINTGDNSDCDGGAVTDDDSSSDDDDMSMCVPLPSSKYCDNYFERSRTDKIKQLYKGEVGCSVKYYRGGYLAACVYEDD
		predicted	no	ML00442a	MKTTAFLLILCVGLSAVSAGKKDDTDKKDPCKKASRAIIKCLKKGYEPTILSKEDLGKCSIKPQELKKKEIKRCAKREKEFSDNGCSQPCKKGSDDDEETAAPAPPAPESTAAPPAPCIKKTIAQCRHSQQVYRGGIMSPVYHNDIPTFGACVEKCRNIAGCAAVVYIPKVSRCFTKNASHNPLAPEFIRGRISFSLAMPCLEECSNK
		predicted	no	ML062222a	MLKHVCLILLVVALVTCKENGRGGRAKNKAKNKAKEMGREAAREQVEGRVENMDREAAREKAEGKKNKYKEMFGDGKSLSKKKLLKMTTDHLPTGIHLPTGMKGVPEACIDAEFGESPAMEKIRRGGKDKFYVCAFVNFQHGVGEDKVSPPYTEETVDMRFALFKQCVDEVNKQNKRFRAGEDTHQAGINFFCDLTDEERRPYSNGLVMPDE
		predicted	no	ML137713a	MISILLLILPATVATSGTEVDLTSPLPEEMDLRTGRTCNDSIDHYFPDPDRYLQGVAEEESKRVVEDRRFSCHSKYDYQYDPRVKVVCKRLFNSVDSASTNVKLCELFLTDETPRTRYNVHSKITVQNFGKYGCAFYHHEGISAIACAFLR
		predicted	no	ML22161a	MRNFLTTSLFVVFCLLISVDSLDSNAAVDLMSLANAICRKQKVLYYRDGFEMFCKLSKELICPQTEKTVDAAAATCKPTLNVRIQYQMKKVQKAVCQYEGSDNTTKEVQARLQDAGRCMYY
		predicted	no	ML279836a	MILLRVFILAILLVCAADAQKGPKGAKGERGSDGADGIPGSKGVAGFCEPKSFCPSNPGEPGEPGQPGLSGAEGEVGVDGYKGDSGPVGPKGPQGEPGARGRPGNSGPVGLKGETGVPGDDAEPCTTEECTTTRVNLDMCQDVYSLRGDRQRGYWQCPENHVITGFKGEKVMDMMVTCCHV
		predicted	no	ML03184a	MIITVELNPSLSLSTKMNRRPPCSFSLVSTMTRFSSTLLLLLLISPLLARPTLEKDPLVPVPWPGKIRSCDYYCMALWDPVCTQLGETYSNRCFMSLASCWDGLERHVVHKGRCGENEDM
		predicted	no	ML05793a	MFVFLSLFALLLSATRPQLIPPETQEEIQECLRKRHINYHADWASNASKSGGSLVSFRRRRRALVERDDGPSTTRQTSMVLRGSCDEYFDVLGSTLTELSTYTTNLTVGCSVNKQSVISCVYSYRLPSLI
		predicted	no	ML017312a	MTSTICRCILLMLFLGVLSAIAKKPKALRMKMREKRLKRRYRQLEKVDGGYSDWTPFSHCNLETCTETWTRYCNNPRPRNGGKTCVGLSFKKERCRDDSKCDMILYPDMIFTLLASYLQTERGSLVPQCLGGCIVDTRRSGVY
		predicted	no	ML032413a	MFTILLIAVFFVAGLSEDVSEGISQDIADTIRKNSELLREGRTCMKDCIASAGCDDVDKECKKQCKTECYPGGHKKNGSGKKDRSQAKSKKERKEKTQNGDRKKKGKGKKTE
		predicted	no	ML00879a	MTSLFLSLFSALLLQVKPDCSNVPDVEDRTGLCKSCRELPEHLLDCEDVLDLSEYNKTYQEDFVEKY
		predicted	no	ML200221a	MRLFLFLVVLLASVALVTSKKTKSSKSCKKLEKKFTKTCLKKGFEPNKLENCIIGEGVLKKKAAKKCMKLENNVLAADCDLKLCAGPEPEPEPEPEPEPEPEPEPEPEPEPEPVGPNWCRHENSFLYSYAGPSFNSLDEAQEACLKNSRCNGITQEPYNSNRYTQRVGPEIHDWSPTGETSWTVC
		predicted	no	ML23661a	MFIRLILFSWLLFHTQQSDGVCPREEVPCAGTCAISLPQELNHGQAAIQCKIQNKRTYMGSRIDAELENACANAVFGGNDNTHIWSRYKLR
		predicted	no	ML154166a	MTLRLVLLVSVVGLTVGDVYLHGMRGSNNRLNERGRERANANRLFDSQNNNRGGYNQGSLAYFAGSIINLEWTNQHSCGDPNNHCEIILQYMCGNNTRDGTTTRTIPDKRSQCEKWDCDTDLQ
		predicted	no	ML124231a	MRKLILLACLLQLSTTCSCYRPMGSDPYEEEPRASVLEVKINRVTKRPTASSNPYQISSPWANHGSHYRAFIEVSAVVTRVHRDAGRNFSVGDTIRLSSRMSDAQCGVGGFLRVGETLVFRTYKKRSKELQLCEYLEFNLERLMSSG
		predicted	no	ML05977a	MELKFFLLVFCFLLAAESDDADRFGKARMGNEVATGHCQDRWHSQMDADCLSYMWDFYHLGNRFWKPCRDFTESFDRGWRKPKNRDCHRISGKCFGSNNEQCCKSIYCFSRSIGRIPT
		predicted	no	ML329517a	MKLAIFTLLAAVLLHAALSNDMCSRKNLKCGTTLKGNYMRCLIHGYSSGYKCQATTVLNLPYDPTCCHTIEKRLFNCVKKEKINFDCMQYEDEEDEILH
		predicted	no	ML25762a	MNTANVFAFIFVIFGLFESALSHECQPGYVAHNIEDSEDYECVRVEQPPPVPVALAPPRKQSSVAIEHAESEGCTTVDNPTVSNRVFSLDCPEGKAVRTVEMRLGASPEIECCDIGVSRS
		predicted	no	ML33986a	MSLRIYLVLSGYLLGMATPIFKGKDHEGKESNEIEDWEYTRQQGCKTYTSNIKHMSCECLEHFSAHNNCESYVNFKDLKSLPRCKKLEFCLPQDMGCHCRRNFCAIRGRCYVLWRSILSMKRVDHLLQWLANCNTFGVNDTSKRAVP
		predicted	no	ML087211a	MPKLAFLSVFLLLCHYAQSESRTSLQFQECVKKCTSPDTRDRIKCKIGCSEDMKKDYVREMEDDSRRRREEEGIEVKKCSNQCPSSEEDPINGVERQMAEEEVYMDNEEYHTVTGLDSEQFSSFKEEL
		predicted	no	ML26493a	MNGLRLMLLTAALLGATSGADLTSAERNEIDCLRSTHRHYYSIHWDTDLQKQARKTLMKKQGRVARQALEEDFMLDSTWDVAPPKGASVSESNTLMVRGLCTRYFKVKGSQIKQYQRGQVGCTVEQQNGKRMKIVCHYKRN
		predicted	no	ML01292a	MRGKLWVLVITISVAIVIQMAGKCLISASEGRSGGSRSRKRSVEDAEKSQKLNLKEYGDDGNYGNDGFNGYSRRRSYDYSRRRSYYTSDYDRRRSYDYSRRRSSYSSGSSTAATLKYVGIGLTVLGVLIGMCKYCAKTCADEDNPVGPGVGATVEPVHTAGESDLQHVQHTENFVEAHVQQNVSYRDETPHFSAPPAEFLFAYKVERHDSEDIPAMPPPSYEDVVSPNYTPQ
		predicted	no	ML079714a	MRYLLWTILLVTAVSAKKKKQKCEWSDRPGIYLKNYDRKSKAYPSVEEAKEACEKDSSCGAVGLDLIPYREVPGGPVIHDNTVYLLEGDGPESLLLGARPNRRYKSYIKVECTEEKKGKRNKEKKNKKDKKDKKEPKTKRSQKKKMI
		predicted	no	ML22358a	MKKTLYTILLLSLFLGIFSKTELALDDATVGHTDCGEPHQVSLETTSCLCLKTLYEGNKCTYSDALKKPFGKECRVGKLEYCCNYIYRLAEWKDCTSFPY
		predicted	no	ML22359a	MKKIVLLMSVVIASLGSDLENGSEDLQLSQREEDRNVGFTHCGEPYQVSWETSCSCLKTLYEGNRCTYSDAIENPFGKKCKAGKLEYCCNYMYRLAKKKACTSFPY
		predicted	no	ML05961a	MKFTRVVFVLLLATFVNCELECYTCHADEDPLKDRFISEVCNVKKKCGNYKYCLSMTYKYNGLSYQKRGCMESDQ
		predicted	no	ML059710a	MKFSLLFLLTLLLLAQLSTCRKKKNLGQTEEEETCVIYGKTLDVGESQYMEHICGYCHCRSPQNVICDDTVCEANEVNNSEDEENTCKNRSQWEIFDSQDGCCRFFCDNTLEKHVLRKLKPECNACS
		predicted	no	ML063320a	MTLRTFSLLLLVSLSLSVSSLPTRSTEEDTPTPPYFSTTDQTNTETNCVSTDGELVAEGDLLYEDCEVRCYCVAGSESCLDRCRRPFPPSNCRLPRIVPDPRDSCCRVYRCFD
		predicted	no	ML20733a	MFAKRVSVTIITMLLSLTSYIEETTFPVDTGTELKVTCKDGFLLKGSDTVTCTDDTTFNSDVPPACVRPACNQTASRLKKLREGMGTTGLTQRHEDN
		predicted	no	ML049619a	MRTVVVLTLLLGVVYSYCPSHVESRLDQVITKLEMMINSLENEDFSAISFDGDDSQDGTEEPPTPDTSEGDSRTNFLFCVPIRLQNSCPAGYVARSGSRDSNGRRSFMCCK
		predicted	no	ML12367a	MKLTLMVLVGLALVVAVHGVCVHNGVEYQTGDSFIRECNKCRCRRNGTSACTRKKCLAEMAVCEHNGNSYFLGEVFKDSCNTCSCSRSLCTQRCRIPNRRQFHKGMQQVPVSQEWNVRLYQKEMPCRDGGLRAQR
		predicted	no	ML12368a	MKILVLLLMLTLVLVSDGAKKGTKKTCEHNGVTYRPGQKFKDDCNKCKCKKSGTVSCTEKVCDVNICEHDGVIYYAGDSFKADCNTCTCTGRGISVCTEMACLGDF
		predicted	no	ML021119a	MNCVSFLFVVTLCSLAFVQGGRLRRGADLKSAEQLLKRHKSRDCGRRDAPECEKWASFGLCSDELYNVHCARTCGFCKKELENEVQLEERHKSRDCGRRDAPECEKWASFGLCSDELYNVHCARTCGFCKKELENEVQLEESMYRFYLIMVNTLNVNNVIAFGANLSSLRLYQRQFTLCFEYYSY
		predicted	no	ML32998a	MRILEIIPIFVILWEVGIPRAQPDEDTTQDSFACYRCETKADEDICEEKDDTCAYPKCAKPRYAASPNCSRTNLVTPGCVTSPSVTAATASSRRRSA

## Sheet: Supplementary Table 4
Supplementary Table 4. Scores of M. leidyi neuropeptide GPCR predictions.
note: column header shows "[gene name]_[peptide AA seq]". Representative peptides in each genes were hilighted in red
index	gene model	FGLa_RAFEESAGDENNQAFGLa	LNSa_GLGWWKGSRVLNSa	LNSa_GWTSRNKKSNRAa	LNSa_GWWKGSRVLNSa	LNSa_WWKGSRVLNSa	LNSa_pQGWTSRNKKSNRAa	LNSa_pQNWASKNTRLNRa	NIFa_AATTLMHNIFa	NIFa_ATTLMHNIFa	NIFa_FLLNTIHGIVHGTAHAATTLMHNIFa	NIFa_GIVHGTAHAATTLMHNIFa	NIFa_GTAHAATTLMHNIFa	NIFa_HAATTLMHNIFa	NIFa_HGIVHGTAHAATTLMHNIFa	NIFa_HGTAHAATTLMHNIFa	NIFa_LNHFa	NIFa_NTIHGIVHGTAHAATTLMHNIFa	NIFa_TAHAATNLMHNVFa	NIFa_TAHAATTLMHNIFa	NIFa_TIHGIVHGTAHAATTLMHNIFa	NIFa_TTLMHNIFa	NVFa_AATNLMHNVFa	NVFa_AIHNIVHGTAHAATNLMHNVFa	NVFa_AIHSIVHGTAHAATNLMHNVFa	NVFa_ATNLMHNVFa	NVFa_ATSALLNHFa	NVFa_AVAHGATSALLNHFa	NVFa_DALHAVAHGATSALLNHFa	NVFa_FLLNAIHNIVHGTAHAATNLMHNVFa	NVFa_FLLNAIHSIVHGTAHAATNLMHNVFa	NVFa_GATSALLNHFa	NVFa_GTAHAATNLMHNVFa	NVFa_HAATNLMHNVFa	NVFa_HAVAHGATSALLNHFa	NVFa_HGATSALLNHFa	NVFa_HGTAHAATNLMHNVFa	NVFa_HNIFa	NVFa_HNIVHGTAHAATNLMHNVFa	NVFa_HSIVHGTAHAATNLMHNVFa	NVFa_NAIHNIVHGTAHAATNLMHNVFa	NVFa_NAIHSIVHGTAHAATNLMHNVFa	NVFa_NIVHGTAHAATNLMHNVFa	NVFa_SIVHGTAHAATNLMHNVFa	NVFa_TDALHAVAHGATSALLNHFa	NVFa_TNLMHNVFa	NVFa_TSALLNHFa	NVFa_VAHGATSALLNHFa	NVFa_WFTDALHAVAHGATSALLNHFa
0	ML004436a-PA	0.807082	0.866136	0.645802	0.867724	0.856811	0.603306	0.538621	0.725378	0.661415	0.827325	0.743947	0.734472	0.801386	0.801497	0.771993	0.504837	0.799789	0.713189	0.732017	0.762921	0.624515	0.681057	0.7624	0.767268	0.639994	0.7629	0.790969	0.828264	0.823771	0.821729	0.744411	0.72268	0.768153	0.811302	0.809699	0.763875	0.452769	0.743413	0.771083	0.793257	0.787504	0.735939	0.726372	0.839673	0.60473	0.756399	0.765267	0.867793
1	ML051712a-PA	0.80599	0.864654	0.638842	0.866724	0.856389	0.633903	0.56267	0.714981	0.651144	0.825701	0.736135	0.726372	0.798779	0.800089	0.763579	0.491092	0.791562	0.707133	0.723728	0.755195	0.612606	0.677083	0.754878	0.759567	0.637839	0.754075	0.781259	0.826576	0.822195	0.820162	0.73475	0.716198	0.769552	0.809564	0.808084	0.756889	0.450394	0.736126	0.763502	0.785332	0.779426	0.72859	0.719396	0.837862	0.60141	0.748034	0.756177	0.866011
2	ML08597a-PA	0.807744	0.867373	0.643163	0.859904	0.834948	0.636688	0.559104	0.728577	0.66238	0.827667	0.748243	0.738928	0.802148	0.80239	0.777262	0.504124	0.800793	0.71451	0.736268	0.766969	0.620016	0.674907	0.761939	0.765047	0.617456	0.760938	0.787121	0.825433	0.821027	0.817831	0.745902	0.72449	0.767402	0.811681	0.81062	0.768025	0.454395	0.743749	0.773797	0.795072	0.787835	0.738052	0.727382	0.835366	0.557759	0.756065	0.760988	0.848567
3	ML03098a-PA	0.806649	0.86489	0.602777	0.864886	0.851633	0.608465	0.56252	0.718697	0.655817	0.827453	0.745122	0.734511	0.800368	0.801367	0.772107	0.493079	0.798911	0.705223	0.730915	0.762344	0.610327	0.658722	0.758868	0.763241	0.607371	0.744333	0.784371	0.827883	0.823186	0.821274	0.727647	0.717516	0.74963	0.809444	0.806699	0.758398	0.441356	0.734809	0.766468	0.787078	0.782263	0.731102	0.724117	0.838655	0.567507	0.73167	0.746681	0.864235
4	ML008516a-PA	0.798634	0.865486	0.611364	0.871068	0.858246	0.541044	0.508421	0.708826	0.652419	0.827468	0.734037	0.728784	0.78964	0.800575	0.764492	0.482695	0.795457	0.704126	0.718446	0.752616	0.607305	0.674149	0.757704	0.761742	0.628463	0.749951	0.763272	0.827549	0.823985	0.821946	0.733279	0.719612	0.762607	0.807679	0.807523	0.759498	0.453252	0.739886	0.767913	0.791268	0.785636	0.731809	0.71655	0.839119	0.582827	0.742953	0.749445	0.867543
5	ML094332a-PA	0.807661	0.84459	0.642384	0.692516	0.789245	0.624441	0.518573	0.696458	0.629797	0.827419	0.743209	0.732379	0.764896	0.801084	0.767475	0.517155	0.800069	0.710407	0.726198	0.763401	0.552474	0.657542	0.762695	0.768208	0.615846	0.767299	0.792956	0.828664	0.82388	0.821909	0.747981	0.722417	0.729087	0.811848	0.809943	0.76213	0.410352	0.744006	0.771091	0.794093	0.788623	0.73626	0.727175	0.840108	0.551368	0.759416	0.768512	0.868422
6	ML04045a-PA	0.804468	0.864383	0.621622	0.863599	0.855307	0.5716	0.508271	0.719856	0.659206	0.827707	0.745268	0.735492	0.798888	0.80164	0.772135	0.364622	0.800205	0.711488	0.730012	0.764661	0.614463	0.676107	0.764005	0.768769	0.63023	0.684527	0.769819	0.827384	0.824086	0.822036	0.691856	0.724492	0.761339	0.805097	0.78068	0.76463	0.448804	0.744485	0.771916	0.794091	0.788287	0.736678	0.728146	0.839099	0.594205	0.624801	0.732654	0.868064
7	ML375926a-PA	0.800634	0.868115	0.615907	0.870872	0.85212	0.620689	0.506409	0.722045	0.655537	0.82886	0.750583	0.740988	0.80104	0.802776	0.779025	0.437152	0.80131	0.717478	0.737709	0.770581	0.597638	0.657902	0.768713	0.774613	0.621466	0.734377	0.791692	0.829801	0.824819	0.823079	0.733222	0.728229	0.752651	0.811012	0.808032	0.770209	0.408625	0.749336	0.777887	0.799707	0.795003	0.740967	0.732573	0.841172	0.566959	0.70051	0.762263	0.869306
8	ML05978a-PA	0.81075	0.86918	0.59797	0.869768	0.857761	0.537179	0.53311	0.709731	0.657402	0.831425	0.754318	0.739025	0.778338	0.803521	0.774293	0.475709	0.802293	0.694119	0.733188	0.776353	0.611469	0.638554	0.764677	0.772836	0.619704	0.731343	0.789329	0.827026	0.827619	0.825613	0.731852	0.710769	0.673122	0.811418	0.804682	0.746566	0.465181	0.750621	0.775102	0.798884	0.796645	0.738176	0.734659	0.835805	0.55569	0.70095	0.772907	0.853023
9	ML223522a-PA	0.810323	0.865803	0.626688	0.847375	0.698259	0.554089	0.474744	0.679173	0.596798	0.829678	0.751611	0.737837	0.784987	0.804034	0.783559	0.455985	0.801236	0.70962	0.728419	0.760575	0.5101	0.61604	0.759944	0.773325	0.515473	0.771357	0.800707	0.832808	0.825531	0.824671	0.757638	0.725474	0.739046	0.814161	0.813724	0.776121	0.426133	0.744463	0.786469	0.792161	0.796226	0.741272	0.725049	0.844603	0.444142	0.755151	0.779447	0.873421
10	ML056941a-PA	0.807525	0.750728	0.525894	0.559177	0.803094	0.538575	0.523323	0.710028	0.651715	0.828562	0.747532	0.734464	0.789033	0.802359	0.773259	0.391147	0.800866	0.695543	0.727395	0.768761	0.582442	0.62736	0.763109	0.770674	0.583183	0.709581	0.783573	0.824977	0.823911	0.822465	0.713865	0.714363	0.706934	0.810333	0.803393	0.757415	0.435088	0.742552	0.772734	0.791499	0.790074	0.733661	0.728442	0.834758	0.503191	0.634696	0.756993	0.859951
11	ML30555a-PA	0.80715	0.571016	0.573253	0.383605	0.506942	0.424899	0.497259	0.739841	0.675619	0.832596	0.771576	0.761239	0.803125	0.805844	0.797804	0.431655	0.804991	0.740558	0.75643	0.791973	0.634629	0.705669	0.792744	0.797564	0.658179	0.674141	0.750255	0.826942	0.829194	0.827114	0.684302	0.751498	0.792825	0.80065	0.716244	0.792593	0.474876	0.773116	0.799904	0.80412	0.80312	0.764969	0.7552	0.837879	0.621561	0.624843	0.69914	0.848791
12	ML019237a-PA	0.733112	0.684762	0.621261	0.344955	0.380052	0.553567	0.485517	0.720161	0.655689	0.829398	0.752923	0.740311	0.800435	0.803086	0.778511	0.502341	0.801637	0.713965	0.734418	0.771355	0.60415	0.676066	0.767522	0.774482	0.633091	0.758759	0.794186	0.828848	0.82505	0.823544	0.744491	0.727467	0.755245	0.810996	0.8095	0.769537	0.455844	0.751129	0.77884	0.799632	0.796523	0.743813	0.732903	0.840195	0.587505	0.741964	0.766575	0.868072
13	ML018019a-PA	0.808409	0.840362	0.590696	0.655808	0.602992	0.619105	0.553119	0.712357	0.638234	0.828067	0.746865	0.733098	0.781127	0.801302	0.769093	0.504077	0.800481	0.677909	0.726573	0.765348	0.573142	0.592767	0.750105	0.763505	0.517102	0.761156	0.793582	0.828528	0.822404	0.821449	0.746991	0.703229	0.632383	0.811316	0.808889	0.738685	0.427444	0.72996	0.761106	0.780911	0.783465	0.725305	0.721207	0.838261	0.452966	0.738351	0.767854	0.865823
14	ML33722a-PA	0.80073	0.849127	0.60209	0.782237	0.834074	0.587643	0.470383	0.669785	0.612732	0.831416	0.754058	0.737175	0.734768	0.802764	0.768515	0.393378	0.802101	0.711388	0.728227	0.778879	0.548175	0.621459	0.775907	0.784245	0.585279	0.719212	0.79697	0.831665	0.827741	0.825873	0.724358	0.726817	0.689792	0.808428	0.803666	0.763724	0.435565	0.75733	0.783098	0.800348	0.80044	0.745911	0.741229	0.842721	0.530909	0.667991	0.766015	0.871556
15	ML17744a-PA	0.808436	0.844269	0.596587	0.666592	0.659198	0.494844	0.404364	0.632607	0.568765	0.827769	0.74178	0.722162	0.721301	0.7911	0.757358	0.465815	0.795529	0.695256	0.696742	0.754574	0.535462	0.625537	0.759289	0.771405	0.566303	0.741223	0.787442	0.830578	0.823964	0.823395	0.729607	0.720142	0.714867	0.810078	0.806979	0.761864	0.372013	0.739993	0.769894	0.79012	0.794332	0.737457	0.727033	0.841805	0.522324	0.725618	0.745587	0.869463
16	ML48292a-PA	0.709619	0.847392	0.607395	0.790718	0.672362	0.57467	0.485179	0.663219	0.603231	0.811352	0.734707	0.73045	0.752832	0.80194	0.772091	0.512109	0.784595	0.674651	0.702977	0.755777	0.501338	0.582619	0.721668	0.757989	0.525733	0.747293	0.80049	0.828913	0.799114	0.809322	0.737647	0.710289	0.700135	0.813436	0.810628	0.758513	0.421209	0.708597	0.759112	0.736455	0.767429	0.708264	0.709727	0.838167	0.444449	0.724998	0.766916	0.865032
17	ML06712a-PA	0.809389	0.862934	0.647675	0.852242	0.849543	0.618826	0.487097	0.674679	0.617911	0.83043	0.75282	0.740341	0.754529	0.804147	0.78068	0.402169	0.801905	0.69297	0.724526	0.778517	0.532965	0.581796	0.767895	0.781207	0.482045	0.728752	0.793866	0.82855	0.824956	0.824654	0.734128	0.720935	0.665147	0.809642	0.808821	0.766014	0.432647	0.752016	0.779611	0.78335	0.793623	0.737855	0.732486	0.838585	0.449843	0.700828	0.769723	0.864486
18	ML11133a-PA	0.808919	0.835938	0.45596	0.79109	0.836633	0.321363	0.475625	0.698362	0.638707	0.832044	0.762384	0.745799	0.773421	0.805016	0.785641	0.368422	0.803607	0.718869	0.740014	0.784356	0.584115	0.632118	0.781088	0.78809	0.574347	0.65986	0.772585	0.823905	0.828273	0.826315	0.690464	0.732478	0.705115	0.809093	0.774286	0.776238	0.455381	0.762675	0.791392	0.801939	0.801444	0.753601	0.746711	0.830415	0.521852	0.622505	0.754812	0.750696
19	ML047921a-PA	0.368303	0.851403	0.620392	0.855772	0.792495	0.593086	0.518313	0.739991	0.676277	0.832935	0.767742	0.758701	0.803074	0.806017	0.793891	0.451999	0.804593	0.738812	0.75607	0.789535	0.6425	0.696652	0.785829	0.792374	0.659889	0.73411	0.764517	0.821159	0.829019	0.827312	0.72845	0.747651	0.782879	0.807223	0.802782	0.785638	0.491339	0.769676	0.798287	0.80319	0.80254	0.761324	0.750944	0.831417	0.622229	0.731981	0.7587	0.847176
20	ML170520a-PA	0.809112	0.83755	0.595702	0.747434	0.679724	0.635125	0.533824	0.662434	0.608587	0.828455	0.74049	0.722932	0.735099	0.801417	0.766726	0.469171	0.800043	0.649596	0.702334	0.764025	0.515922	0.546542	0.744597	0.755599	0.486565	0.691396	0.771319	0.823792	0.821468	0.821095	0.707034	0.690052	0.600831	0.809245	0.804108	0.744394	0.412446	0.731974	0.758541	0.769351	0.776694	0.7182	0.719052	0.832614	0.426734	0.670105	0.756428	0.861981
21	ML104640a-PA	0.807008	0.864861	0.591936	0.853598	0.700748	0.593148	0.471931	0.615236	0.572811	0.819491	0.72982	0.691824	0.682261	0.795338	0.733361	0.468705	0.783379	0.690324	0.662934	0.746895	0.483235	0.623816	0.751587	0.773038	0.562984	0.709679	0.758105	0.810179	0.818215	0.821449	0.705125	0.711895	0.715623	0.80365	0.801772	0.754651	0.414231	0.734585	0.776222	0.78276	0.794615	0.725801	0.727719	0.812724	0.518357	0.698898	0.696976	0.653762
22	ML069130a-PA	0.810151	0.858325	0.549483	0.756412	0.80178	0.453758	0.455362	0.676489	0.609895	0.832236	0.745278	0.731987	0.702346	0.800613	0.754759	0.456133	0.802163	0.703974	0.72202	0.772225	0.51964	0.625189	0.760829	0.77325	0.578247	0.70794	0.770525	0.824093	0.82835	0.82655	0.721376	0.721254	0.640243	0.804481	0.778875	0.746789	0.446699	0.751267	0.775149	0.795146	0.7983	0.742436	0.728937	0.830553	0.501261	0.679032	0.747818	0.816753
23	ML02596a-PA	0.398671	0.822629	0.629391	0.636484	0.768785	0.523317	0.453723	0.691474	0.639887	0.833614	0.763374	0.752535	0.748518	0.804804	0.778749	0.466878	0.803639	0.714036	0.742318	0.787013	0.571692	0.616486	0.777913	0.786865	0.583894	0.748002	0.801882	0.834131	0.829464	0.8278	0.75098	0.732857	0.656997	0.811996	0.807878	0.760083	0.44323	0.763806	0.787676	0.80081	0.800959	0.748239	0.745528	0.845447	0.535687	0.728465	0.788461	0.874611
24	ML116914a-PA	0.806904	0.783298	0.561054	0.69934	0.726596	0.482092	0.475218	0.688315	0.606315	0.817045	0.732273	0.718723	0.783773	0.800056	0.770244	0.484044	0.78845	0.679053	0.698664	0.73784	0.560656	0.641735	0.728125	0.729315	0.593343	0.693492	0.69188	0.824379	0.812114	0.810238	0.689649	0.707614	0.747025	0.800611	0.802408	0.761804	0.452882	0.72217	0.76256	0.766645	0.761365	0.723716	0.707185	0.833285	0.499483	0.65455	0.665926	0.866786
25	ML027310a-PA	0.81084	0.401998	0.619976	0.429	0.691792	0.573616	0.52547	0.625077	0.59268	0.831759	0.751757	0.718104	0.690361	0.800989	0.758365	0.462979	0.802322	0.696128	0.700918	0.780157	0.521896	0.576409	0.782806	0.78942	0.527305	0.717002	0.786043	0.826827	0.828651	0.826728	0.708301	0.714376	0.670304	0.809427	0.789531	0.758828	0.423772	0.760015	0.784152	0.802065	0.801485	0.749613	0.746215	0.832668	0.461611	0.698493	0.762846	0.854279
26	ML004924a-PA	0.808304	0.63112	0.556551	0.344591	0.138053	0.600485	0.538188	0.706199	0.634223	0.827213	0.745806	0.729415	0.776465	0.801127	0.764998	0.46315	0.800318	0.696342	0.72303	0.763063	0.565516	0.641078	0.756943	0.765485	0.591318	0.71251	0.77862	0.8272	0.82154	0.820862	0.714502	0.711261	0.708679	0.809088	0.781611	0.749679	0.437975	0.73873	0.768224	0.790025	0.78806	0.733427	0.726554	0.8331	0.518459	0.646921	0.748274	0.85101
27	ML311633a-PA	0.80913	0.677238	0.508242	0.591251	0.676153	0.402847	0.502911	0.654952	0.622042	0.829505	0.745867	0.70824	0.681734	0.789831	0.73564	0.446745	0.797642	0.693177	0.701429	0.769452	0.587805	0.6098	0.766375	0.777094	0.573242	0.686196	0.767031	0.813499	0.825745	0.824254	0.695249	0.704979	0.661861	0.801913	0.731034	0.737722	0.45054	0.740939	0.770073	0.79208	0.794908	0.729973	0.735103	0.81533	0.548271	0.681274	0.73362	0.568309
28	ML071311a-PA	0.81108	0.751331	0.601854	0.647635	0.749819	0.485514	0.513734	0.710802	0.650332	0.830456	0.755754	0.737602	0.786045	0.80119	0.768908	0.321025	0.8011	0.720044	0.732608	0.772004	0.618437	0.684434	0.779901	0.78396	0.630008	0.575479	0.665592	0.82165	0.827844	0.825926	0.58171	0.730651	0.764449	0.735767	0.614297	0.76776	0.478351	0.75893	0.784343	0.801516	0.800799	0.750617	0.740361	0.82981	0.602498	0.52307	0.65011	0.846787
29	ML01989a-PA	0.81542	0.803852	0.543774	0.487779	0.482083	0.472904	0.52682	0.694697	0.628504	0.834299	0.774067	0.74546	0.728578	0.80691	0.780898	0.514725	0.805098	0.647654	0.735022	0.794593	0.513081	0.536052	0.761259	0.768474	0.452377	0.781538	0.803341	0.829442	0.82592	0.825442	0.775381	0.678442	0.478114	0.815675	0.812716	0.718256	0.452869	0.751399	0.776771	0.780467	0.786629	0.736062	0.744436	0.837583	0.382409	0.76442	0.795637	0.836606
30	ML08713a-PA	0.770459	0.394946	0.591117	0.415057	0.575338	0.487944	0.421986	0.690931	0.633846	0.83192	0.755279	0.741847	0.762808	0.803689	0.772883	0.342544	0.802522	0.720105	0.73355	0.782998	0.571782	0.656385	0.779625	0.788008	0.614618	0.69872	0.792536	0.831761	0.828336	0.826606	0.710202	0.73355	0.728759	0.80737	0.791094	0.770601	0.433916	0.760053	0.787598	0.800397	0.8007	0.746931	0.745426	0.842393	0.586489	0.640026	0.757438	0.872078
31	ML00123a-PA	0.810995	0.604168	0.522967	0.432232	0.424243	0.613836	0.552765	0.690242	0.610608	0.829048	0.758339	0.74453	0.746136	0.802778	0.773715	0.405443	0.802486	0.724861	0.738035	0.780462	0.559063	0.65123	0.781963	0.787384	0.586225	0.700303	0.782744	0.82442	0.826662	0.825078	0.718175	0.736522	0.720155	0.805366	0.772985	0.772652	0.456239	0.762224	0.787807	0.802012	0.801235	0.753104	0.745007	0.82919	0.545825	0.671683	0.767275	0.777698
32	ML05603a-PA	0.813572	0.849749	0.530537	0.808568	0.833365	0.510617	0.501602	0.640568	0.574741	0.829852	0.73464	0.715922	0.701111	0.801995	0.768251	0.508523	0.800833	0.618514	0.702427	0.779615	0.514091	0.485745	0.719145	0.735529	0.430384	0.740935	0.802529	0.825634	0.812625	0.814594	0.745024	0.645206	0.517973	0.81497	0.811367	0.714424	0.471168	0.715574	0.740973	0.701859	0.721216	0.698924	0.691608	0.834991	0.435454	0.71985	0.782457	0.855027
33	ML03508a-PA	0.0757934	0.828647	0.662897	0.728837	0.826008	0.666972	0.582798	0.718928	0.667509	0.830325	0.77513	0.771827	0.763891	0.80516	0.790291	0.49997	0.805169	0.722173	0.757909	0.800281	0.616018	0.65027	0.796089	0.797476	0.62078	0.773906	0.805801	0.839171	0.825756	0.82417	0.765904	0.74771	0.670104	0.814003	0.808462	0.764854	0.458844	0.767578	0.781135	0.802481	0.801715	0.752651	0.753005	0.851595	0.593757	0.754684	0.801305	0.879791
34	ML29888a-PA	0.532482	0.86787	0.628958	0.866149	0.867133	0.538924	0.468555	0.634339	0.574615	0.834273	0.756922	0.721715	0.722798	0.806324	0.777399	0.389185	0.800902	0.627688	0.70292	0.794351	0.535243	0.490395	0.745913	0.777035	0.479218	0.66847	0.801713	0.825096	0.82392	0.825286	0.695573	0.663342	0.567517	0.814167	0.807929	0.73478	0.474891	0.733195	0.766399	0.74073	0.769395	0.701304	0.734387	0.833751	0.502333	0.658446	0.757171	0.8629
35	ML101016a-PA	0.525852	0.845155	0.479625	0.623511	0.660864	0.540998	0.515104	0.706106	0.636973	0.832789	0.774405	0.759401	0.770353	0.806467	0.792625	0.420513	0.805635	0.718878	0.755136	0.798279	0.599206	0.585761	0.786972	0.797899	0.546692	0.606063	0.762736	0.821446	0.826514	0.826275	0.644861	0.730663	0.626795	0.804956	0.6811	0.763241	0.463508	0.768347	0.791391	0.802718	0.802771	0.755579	0.754895	0.828207	0.498629	0.626817	0.732294	0.605917
36	ML234539a-PA	0.810687	0.161081	0.544828	0.268981	0.420884	0.38235	0.341518	0.725764	0.64868	0.83124	0.758727	0.748904	0.801751	0.804337	0.787689	0.424421	0.802849	0.726988	0.745493	0.780376	0.590368	0.67804	0.77783	0.784401	0.622559	0.69417	0.771421	0.826681	0.827372	0.825457	0.697088	0.737195	0.770011	0.807003	0.799447	0.779742	0.434888	0.759065	0.787276	0.801009	0.800535	0.750443	0.741466	0.837311	0.563686	0.636396	0.738961	0.864877
37	ML063610a-PA	0.812577	0.644503	0.524511	0.285804	0.195741	0.489858	0.422307	0.613379	0.576316	0.82092	0.725508	0.67846	0.630975	0.758079	0.696116	0.527135	0.765248	0.674308	0.658205	0.758512	0.487193	0.599126	0.765956	0.770159	0.505874	0.739859	0.796368	0.829491	0.820602	0.819531	0.740257	0.696338	0.644533	0.808041	0.798051	0.724461	0.454172	0.74237	0.757198	0.769682	0.770787	0.725608	0.735609	0.838398	0.491362	0.713134	0.760699	0.866602
38	ML167016a-PA	0.790629	0.843436	0.636649	0.623511	0.522891	0.66135	0.615869	0.777994	0.70345	0.820316	0.802868	0.800615	0.810179	0.814531	0.80771	0.522289	0.811459	0.741101	0.799039	0.805678	0.635662	0.629728	0.802893	0.798434	0.565658	0.782317	0.808613	0.828142	0.69607	0.608286	0.782637	0.755902	0.689401	0.818785	0.817376	0.801229	0.468145	0.78186	0.802093	0.804498	0.797489	0.777371	0.774731	0.827379	0.502945	0.749658	0.797369	0.409364
39	ML08882a-PA	0.813539	0.617082	0.616734	0.380717	0.373305	0.618153	0.568196	0.613019	0.589432	0.816023	0.757621	0.730124	0.570218	0.787522	0.759438	0.42866	0.803238	0.702252	0.703916	0.785644	0.502749	0.561235	0.786595	0.795525	0.493719	0.643499	0.706093	0.81294	0.821553	0.822654	0.676361	0.730267	0.569674	0.716926	0.631268	0.766239	0.407707	0.764927	0.7826	0.802875	0.802644	0.757133	0.752562	0.793104	0.442039	0.581989	0.718511	0.569171
40	ML094312a-PA	0.800039	0.366679	0.525124	0.245442	0.25459	0.489286	0.42038	0.737022	0.672914	0.833514	0.770671	0.75496	0.803642	0.805649	0.794013	0.501299	0.804571	0.727105	0.753276	0.791289	0.630527	0.676488	0.785401	0.791362	0.648983	0.715387	0.780215	0.831531	0.829615	0.82758	0.706219	0.735429	0.768039	0.804017	0.800175	0.778265	0.455235	0.765771	0.792054	0.802328	0.801562	0.75473	0.74901	0.841909	0.606732	0.689407	0.744219	0.868492
41	ML01052a-PA	0.638656	0.853416	0.527817	0.660567	0.667511	0.607189	0.53447	0.692196	0.628513	0.82806	0.749556	0.733847	0.770704	0.801841	0.771212	0.300033	0.800401	0.702105	0.720832	0.778347	0.572214	0.642146	0.771406	0.778908	0.599899	0.562178	0.680361	0.800793	0.823886	0.823073	0.607869	0.722363	0.726607	0.709557	0.685815	0.762789	0.452419	0.747217	0.776009	0.789594	0.791812	0.740162	0.738319	0.683899	0.550753	0.496853	0.643203	0.608967
42	ML13911a-PA	0.808278	0.174036	0.502989	0.0630208	0.137575	0.417016	0.486416	0.641253	0.557211	0.829145	0.75717	0.73032	0.748806	0.803994	0.779398	0.46828	0.803508	0.723661	0.715345	0.786949	0.498708	0.637859	0.788718	0.79584	0.546456	0.667899	0.759815	0.824293	0.826295	0.825722	0.681709	0.738488	0.756989	0.804854	0.793745	0.786976	0.422983	0.769212	0.797023	0.802934	0.802626	0.759517	0.753202	0.826437	0.543759	0.620983	0.705002	0.814947
43	ML154117a-PA	0.698088	0.214811	0.556409	0.249917	0.297223	0.382949	0.383529	0.64353	0.563759	0.833449	0.751835	0.724387	0.692736	0.732096	0.742233	0.450268	0.802501	0.734579	0.721202	0.760555	0.526394	0.664208	0.789813	0.800027	0.588041	0.65215	0.686811	0.825199	0.832196	0.830509	0.635202	0.74371	0.744846	0.730485	0.602106	0.77953	0.418266	0.773501	0.786182	0.804705	0.80453	0.768542	0.751576	0.834612	0.551899	0.622553	0.655701	0.865363
44	ML14582a-PA	0.769956	0.212772	0.523163	0.135758	0.103027	0.35072	0.379305	0.729736	0.660839	0.829187	0.762297	0.750257	0.80187	0.803224	0.786121	0.473872	0.803186	0.730138	0.748017	0.780538	0.601623	0.68416	0.779536	0.785079	0.629575	0.654212	0.720602	0.826265	0.824455	0.823401	0.667681	0.738744	0.774748	0.753273	0.683494	0.778667	0.428091	0.761873	0.787022	0.801897	0.801135	0.754783	0.743541	0.83688	0.581238	0.605531	0.67784	0.863998
45	ML33824a-PA	0.0316679	0.815416	0.684119	0.664693	0.763376	0.685185	0.602394	0.706993	0.666297	0.822604	0.787729	0.780386	0.70347	0.800917	0.78171	0.448893	0.806518	0.730736	0.759805	0.800693	0.618096	0.65954	0.800927	0.801165	0.634812	0.725844	0.80575	0.841122	0.820269	0.820107	0.734485	0.759243	0.630518	0.803251	0.737201	0.762351	0.45451	0.768209	0.775315	0.804072	0.803805	0.766755	0.763471	0.852626	0.607477	0.674336	0.796983	0.870788
46	ML027312a-PA	0.682544	0.83717	0.613582	0.593768	0.450442	0.454818	0.446717	0.714027	0.663248	0.834781	0.782513	0.766755	0.743381	0.806435	0.79807	0.431066	0.8067	0.712102	0.757697	0.80071	0.58829	0.586185	0.796287	0.800743	0.550018	0.566485	0.761879	0.769137	0.828044	0.827596	0.612127	0.737171	0.531022	0.730717	0.530339	0.762775	0.441022	0.770645	0.787925	0.803239	0.803362	0.758246	0.762296	0.666205	0.515356	0.529358	0.724041	0.285538
47	ML071144a-PA	0.814838	0.597122	0.627493	0.592895	0.649297	0.661244	0.563263	0.653736	0.621592	0.81844	0.752147	0.721936	0.614316	0.710456	0.71073	0.468372	0.788147	0.676675	0.719233	0.788618	0.572181	0.562487	0.768833	0.785615	0.560131	0.709728	0.801591	0.818311	0.812363	0.816265	0.706353	0.681088	0.490087	0.803865	0.657901	0.661336	0.466125	0.730814	0.694928	0.756008	0.776502	0.715591	0.740013	0.821446	0.543511	0.683886	0.76487	0.547751
48	ML010912a-PA	0.698079	0.78452	0.522703	0.565284	0.632773	0.424766	0.528593	0.63752	0.605831	0.830928	0.756562	0.723353	0.652811	0.800383	0.750468	0.440338	0.801723	0.69528	0.710222	0.772228	0.494247	0.581144	0.758832	0.782758	0.540028	0.679821	0.709109	0.782063	0.824789	0.826017	0.665002	0.70955	0.611861	0.697231	0.66968	0.742554	0.399757	0.73705	0.773727	0.787097	0.800519	0.730057	0.734119	0.769558	0.459428	0.636992	0.654564	0.358681
49	ML20756a-PA	0.811134	0.415426	0.357999	0.163319	0.207733	0.493261	0.553611	0.693342	0.629117	0.827968	0.755322	0.730562	0.741854	0.800451	0.765654	0.413165	0.802112	0.716031	0.73242	0.774411	0.54445	0.631972	0.765709	0.778552	0.548857	0.696599	0.752075	0.80262	0.819482	0.821466	0.705413	0.719146	0.696397	0.799083	0.751764	0.757569	0.407731	0.744757	0.777272	0.798688	0.800281	0.742444	0.73837	0.605399	0.475632	0.627125	0.732874	0.289544
50	ML19991a-PA	0.725544	0.259344	0.528274	0.306942	0.511531	0.308614	0.375024	0.671168	0.57397	0.833496	0.769192	0.754827	0.737806	0.809672	0.798176	0.448224	0.808936	0.620475	0.734403	0.797355	0.429898	0.43331	0.704552	0.743659	0.32414	0.756319	0.803701	0.839129	0.807496	0.815076	0.758878	0.664531	0.483825	0.818389	0.813209	0.71431	0.367958	0.731937	0.781663	0.761604	0.787808	0.732721	0.648922	0.851428	0.240531	0.70358	0.786463	0.879528
51	ML13934a-PA	0.811054	0.755405	0.53292	0.615609	0.514	0.520106	0.510342	0.601869	0.550812	0.805774	0.740247	0.684142	0.651799	0.786814	0.737742	0.428197	0.800927	0.642991	0.660521	0.762544	0.506651	0.552671	0.73262	0.767215	0.463806	0.585933	0.713017	0.760945	0.696492	0.800788	0.624815	0.674569	0.605736	0.73817	0.693424	0.728383	0.464632	0.717553	0.758629	0.765915	0.794501	0.712176	0.722587	0.669764	0.459456	0.569366	0.64839	0.377737
52	ML149653a-PA	0.638029	0.100875	0.467999	0.0814149	0.0808602	0.265353	0.398803	0.722589	0.668629	0.821648	0.77203	0.752688	0.754411	0.803253	0.767157	0.468239	0.805641	0.732209	0.75025	0.79311	0.599423	0.669993	0.78828	0.796613	0.630391	0.705246	0.760406	0.813117	0.81425	0.817257	0.709855	0.739515	0.706627	0.789049	0.686063	0.757834	0.447498	0.768688	0.793884	0.803503	0.803512	0.765026	0.754311	0.794262	0.547398	0.661423	0.742704	0.385538
53	ML234020a-PA	0.813967	0.380696	0.491476	0.161181	0.157412	0.399863	0.477761	0.598086	0.545669	0.76791	0.723307	0.679694	0.661319	0.790496	0.747193	0.539131	0.745911	0.687967	0.658282	0.758218	0.482464	0.581823	0.776393	0.776335	0.523999	0.766739	0.792855	0.791071	0.810917	0.809508	0.755101	0.709925	0.686253	0.807464	0.811445	0.769983	0.45422	0.749516	0.780654	0.778485	0.775073	0.737643	0.742024	0.667243	0.484188	0.753517	0.755349	0.351266
54	ML12709a-PA	0.678478	0.752888	0.463217	0.468075	0.526589	0.521645	0.550063	0.6582	0.607003	0.820151	0.763433	0.7401	0.699768	0.800833	0.762488	0.371588	0.801536	0.692667	0.726028	0.788949	0.549228	0.561378	0.781247	0.792978	0.489844	0.532373	0.701848	0.753651	0.816675	0.820555	0.580036	0.71605	0.59592	0.666552	0.560608	0.739855	0.448918	0.752168	0.773662	0.792138	0.800612	0.73623	0.749314	0.696317	0.479492	0.485418	0.648955	0.267737
55	ML091224a-PA	0.811122	0.168579	0.446075	0.226901	0.329634	0.503271	0.452089	0.680111	0.62988	0.831125	0.750847	0.739771	0.721397	0.80191	0.771079	0.273384	0.802352	0.707472	0.725267	0.776253	0.528221	0.609687	0.772428	0.781791	0.528513	0.515975	0.622212	0.779887	0.827567	0.825757	0.579663	0.728721	0.671647	0.702844	0.526564	0.763934	0.399821	0.755707	0.782207	0.800842	0.800602	0.746317	0.738004	0.642231	0.413717	0.401835	0.681736	0.475828
56	ML435846a-PA	0.186047	0.730038	0.657087	0.705651	0.830205	0.614738	0.530913	0.559951	0.52836	0.813024	0.68731	0.669782	0.624651	0.77381	0.700057	0.466878	0.631419	0.604851	0.620403	0.722389	0.526425	0.52205	0.734399	0.709238	0.503475	0.725279	0.80161	0.829085	0.824527	0.819209	0.730243	0.65946	0.573343	0.806994	0.809318	0.69637	0.470207	0.731558	0.731496	0.676044	0.636902	0.673001	0.72067	0.841642	0.495528	0.729355	0.785778	0.867278
57	ML22789a-PA	0.16692	0.511899	0.440495	0.334407	0.242647	0.605402	0.501545	0.758488	0.680991	0.839241	0.800992	0.795978	0.808629	0.81471	0.806363	0.421795	0.811662	0.748827	0.791864	0.804522	0.617744	0.655292	0.789161	0.800771	0.576081	0.441354	0.575588	0.446458	0.824262	0.826644	0.516808	0.759878	0.739909	0.672918	0.633319	0.801592	0.480502	0.796368	0.806107	0.804634	0.805886	0.784419	0.764108	0.383947	0.491074	0.519087	0.555111	0.171645
58	ML00254a-PA	0.382175	0.140057	0.570886	0.0932687	0.142208	0.431257	0.322231	0.692476	0.616002	0.83652	0.772352	0.768657	0.790014	0.806902	0.800601	0.410706	0.806842	0.73828	0.759332	0.800398	0.565805	0.63218	0.782695	0.80091	0.604983	0.691733	0.773012	0.834489	0.831715	0.831454	0.701602	0.752862	0.73448	0.80484	0.8031	0.792904	0.429078	0.777807	0.800962	0.803546	0.804907	0.770622	0.756314	0.843984	0.519228	0.650729	0.763476	0.87398
59	ML16646a-PA	0.809482	0.855895	0.643126	0.708711	0.815862	0.496143	0.458926	0.69755	0.66476	0.51601	0.646842	0.720869	0.750122	0.707838	0.739932	0.436108	0.510531	0.709192	0.68132	0.551725	0.642669	0.709299	0.74409	0.701722	0.673643	0.64349	0.682449	0.815002	0.810535	0.776762	0.664268	0.743838	0.777656	0.733191	0.755696	0.773808	0.506895	0.709163	0.752751	0.745901	0.697177	0.700498	0.688476	0.809981	0.641416	0.655812	0.663816	0.83242
60	ML184418a-PA	0.189798	0.0133731	0.478628	0.0115353	0.0135164	0.350997	0.483559	0.726387	0.691352	0.650917	0.775197	0.754323	0.706997	0.697077	0.717757	0.524787	0.79377	0.728626	0.735363	0.755617	0.626527	0.691999	0.788839	0.800782	0.66188	0.727381	0.765597	0.821024	0.758785	0.801917	0.727737	0.747286	0.707373	0.715023	0.619667	0.724072	0.454501	0.759276	0.762461	0.801647	0.803148	0.767289	0.767474	0.818329	0.614871	0.697437	0.733722	0.546806
61	ML03587a-PA	0.816104	0.260647	0.493162	0.0853968	0.190833	0.440938	0.448499	0.606921	0.584399	0.811754	0.707227	0.680804	0.569026	0.739443	0.675396	0.506979	0.699366	0.563459	0.636877	0.714806	0.492755	0.506586	0.670752	0.658718	0.474131	0.742074	0.803752	0.813438	0.80415	0.803324	0.749979	0.61769	0.420719	0.811457	0.802543	0.612102	0.490523	0.686813	0.667654	0.637793	0.640265	0.678331	0.648748	0.778454	0.444195	0.709038	0.788332	0.690934
62	ML10233a-PA	0.804761	0.0522944	0.496146	0.0372811	0.0533444	0.597897	0.464772	0.641087	0.567694	0.823241	0.737993	0.721066	0.695721	0.802218	0.747549	0.405402	0.802576	0.725711	0.71847	0.760863	0.475898	0.614811	0.765498	0.783162	0.51424	0.661828	0.665577	0.624666	0.816959	0.819415	0.684297	0.73348	0.706223	0.733181	0.728584	0.767363	0.452088	0.7651	0.798927	0.801359	0.802093	0.757524	0.737576	0.406521	0.4196	0.641529	0.702984	0.179278
63	ML07917a-PA	0.804566	0.623965	0.48497	0.397458	0.336708	0.575994	0.556664	0.616255	0.599827	0.824094	0.760285	0.699808	0.622096	0.776119	0.722996	0.417813	0.800407	0.688687	0.693958	0.78822	0.547515	0.552357	0.777812	0.793246	0.487062	0.525959	0.622927	0.333048	0.815389	0.819552	0.587983	0.697966	0.594623	0.532558	0.526031	0.727787	0.452433	0.748662	0.771451	0.787787	0.800299	0.741055	0.755954	0.184056	0.46491	0.502397	0.617791	0.0808453
64	ML069714a-PA	0.209356	0.820879	0.600779	0.311618	0.318637	0.692731	0.638338	0.646048	0.673745	0.514407	0.770565	0.721015	0.669049	0.805119	0.745807	0.531158	0.800154	0.577942	0.675889	0.802529	0.586905	0.559774	0.732649	0.759522	0.554488	0.750256	0.806057	0.60693	0.251662	0.332631	0.761299	0.633073	0.508777	0.807308	0.804456	0.653497	0.484203	0.676936	0.706357	0.658924	0.717193	0.661312	0.749386	0.473178	0.531249	0.737589	0.766046	0.0829897
65	ML05144a-PA	0.81303	0.369918	0.567604	0.29728	0.538211	0.641032	0.562769	0.617991	0.536458	0.682012	0.70372	0.729977	0.676101	0.800672	0.764769	0.370118	0.695649	0.646346	0.710936	0.649358	0.352064	0.478414	0.654687	0.561769	0.371084	0.69916	0.742466	0.699821	0.744066	0.613419	0.736098	0.670992	0.519825	0.805899	0.809712	0.722449	0.438647	0.720008	0.733136	0.700304	0.587149	0.709587	0.64503	0.611474	0.249792	0.600421	0.77263	0.672325
66	ML021141a-PA	0.814296	0.0994288	0.517864	0.0710243	0.128212	0.359305	0.475635	0.649357	0.608324	0.526216	0.729364	0.716032	0.626227	0.745079	0.71252	0.499009	0.758236	0.700328	0.681537	0.764093	0.557204	0.620648	0.777501	0.7859	0.584398	0.739871	0.74474	0.807774	0.72567	0.745305	0.736567	0.730721	0.657682	0.719755	0.752965	0.744119	0.458028	0.755717	0.777996	0.787025	0.790699	0.748184	0.752968	0.679945	0.532894	0.677566	0.741164	0.502367
67	ML120727a-PA	0.750043	0.204945	0.5356	0.0957457	0.076147	0.387472	0.454452	0.613818	0.600616	0.570299	0.722085	0.676468	0.560162	0.644599	0.661297	0.475874	0.785497	0.646903	0.640879	0.75624	0.468608	0.590418	0.778793	0.774337	0.530201	0.618	0.725036	0.802432	0.591637	0.586314	0.643303	0.682565	0.553897	0.698809	0.536208	0.685913	0.39673	0.737416	0.682847	0.788097	0.783609	0.73852	0.729302	0.738184	0.49863	0.502688	0.67192	0.70387
68	ML016344a-PA	0.686338	0.196985	0.476004	0.116046	0.0872255	0.361722	0.384321	0.472508	0.516621	0.83332	0.756742	0.62593	0.408646	0.632319	0.552465	0.482839	0.788366	0.689771	0.639818	0.79547	0.423363	0.494768	0.792926	0.804344	0.469703	0.796318	0.811991	0.82777	0.82802	0.833933	0.790547	0.686434	0.447511	0.816923	0.800126	0.646144	0.452242	0.758037	0.749003	0.773212	0.804741	0.757664	0.788895	0.816361	0.430122	0.756119	0.805656	0.323567
69	ML102232a-PA	0.817552	0.0310042	0.306963	0.0230418	0.0528579	0.24692	0.426887	0.675441	0.61759	0.810255	0.778129	0.751904	0.698689	0.800396	0.784705	0.471478	0.801856	0.720666	0.744339	0.796786	0.517411	0.589268	0.779612	0.798188	0.520677	0.600061	0.735588	0.686659	0.803428	0.813192	0.644198	0.73275	0.616652	0.760806	0.570247	0.76984	0.460984	0.771653	0.782319	0.781085	0.8009	0.764624	0.768355	0.583304	0.427626	0.474009	0.69537	0.289493
70	ML012024a-PA	0.816212	0.215447	0.463797	0.053892	0.0955748	0.307839	0.401881	0.697262	0.646945	0.824573	0.784434	0.765582	0.710836	0.805589	0.792869	0.399081	0.806614	0.741672	0.760649	0.801113	0.551403	0.617225	0.800177	0.801471	0.501911	0.516813	0.67797	0.680295	0.82166	0.821692	0.609464	0.752519	0.647996	0.618713	0.484391	0.785181	0.45371	0.783926	0.800773	0.80471	0.804332	0.775394	0.770135	0.500488	0.458366	0.437186	0.655517	0.23607
71	ML01743a-PA	0.820576	0.0921525	0.385609	0.0404406	0.0475771	0.341438	0.330768	0.663388	0.544781	0.839948	0.793492	0.76535	0.744589	0.810166	0.802047	0.366768	0.807957	0.70672	0.757643	0.800141	0.441569	0.492571	0.739535	0.774068	0.412384	0.55155	0.714698	0.740236	0.831455	0.833147	0.641265	0.723539	0.579971	0.78999	0.729257	0.777716	0.442668	0.771984	0.803324	0.770709	0.801512	0.765322	0.751956	0.62092	0.278113	0.44684	0.690912	0.249217
72	ML09758a-PA	0.703766	0.452301	0.61955	0.302929	0.185524	0.588739	0.48097	0.503261	0.521248	0.267322	0.636497	0.663203	0.394013	0.654311	0.589904	0.517593	0.702392	0.722926	0.635812	0.708836	0.473206	0.590511	0.75842	0.799255	0.554989	0.639158	0.612194	0.607485	0.518438	0.628305	0.658444	0.739439	0.592594	0.648234	0.528357	0.728737	0.458521	0.766069	0.777861	0.800587	0.803881	0.752227	0.763912	0.525552	0.463845	0.655084	0.706691	0.153211
73	ML014427a-PA	0.440156	0.306457	0.569893	0.240584	0.116523	0.444093	0.346174	0.619884	0.580714	0.692349	0.802741	0.759857	0.584122	0.801739	0.749593	0.409406	0.80925	0.720892	0.735014	0.80564	0.517793	0.56588	0.805404	0.80859	0.517321	0.530997	0.719077	0.543621	0.689085	0.788222	0.590305	0.748104	0.537945	0.603813	0.465517	0.748227	0.435107	0.800372	0.804551	0.80826	0.81126	0.79512	0.800965	0.449019	0.509426	0.507137	0.623172	0.124666
74	ML02995a-PA	0.80812	0.640595	0.380935	0.42399	0.413277	0.286296	0.503262	0.534388	0.486443	0.818603	0.729239	0.627473	0.592515	0.77741	0.652093	0.489229	0.748919	0.534941	0.627721	0.760731	0.425293	0.367984	0.68607	0.742593	0.292886	0.715763	0.801795	0.776457	0.768687	0.811984	0.723275	0.528873	0.426462	0.810429	0.804694	0.564895	0.47183	0.679825	0.735309	0.61184	0.701084	0.635917	0.712216	0.594065	0.282314	0.707439	0.775549	0.428619
75	ML003235a-PA	0.715355	0.153757	0.506051	0.163479	0.327674	0.623133	0.579307	0.719593	0.663512	0.831533	0.786219	0.758675	0.760441	0.807159	0.783535	0.371013	0.805915	0.703939	0.748197	0.802533	0.579919	0.631044	0.798363	0.794365	0.595719	0.473681	0.634606	0.243749	0.819767	0.819281	0.558011	0.724365	0.637977	0.550022	0.480448	0.745981	0.480716	0.782997	0.799935	0.790761	0.791655	0.755092	0.769088	0.0989421	0.546384	0.34012	0.643939	0.044625
76	ML226712a-PA	0.807204	0.133643	0.486563	0.0811367	0.111709	0.465803	0.530896	0.752634	0.698322	0.71169	0.801032	0.790122	0.787303	0.811294	0.804455	0.502683	0.808368	0.66346	0.78069	0.804695	0.599887	0.527468	0.729467	0.749069	0.509312	0.716371	0.803147	0.693097	0.40581	0.482951	0.741916	0.692273	0.456564	0.805904	0.790466	0.721456	0.470116	0.716876	0.753485	0.66632	0.706651	0.710125	0.742356	0.604789	0.429956	0.615705	0.791903	0.309033
77	ML322212a-PA	0.217562	0.329977	0.656102	0.328586	0.216407	0.707361	0.564774	0.61872	0.576782	0.169279	0.800816	0.746882	0.583072	0.808047	0.800062	0.548057	0.804568	0.673784	0.730859	0.803639	0.438197	0.475321	0.737063	0.758752	0.445295	0.801017	0.808403	0.752541	0.152245	0.170731	0.802557	0.695301	0.433123	0.803786	0.817587	0.763274	0.405803	0.747736	0.7686	0.732852	0.748076	0.757123	0.745947	0.692763	0.408486	0.72802	0.805031	0.345516
78	ML00744a-PA	0.5905	0.363813	0.536582	0.221984	0.154519	0.623065	0.516887	0.689616	0.675581	0.60798	0.75161	0.749058	0.61591	0.705728	0.708871	0.473329	0.792669	0.743465	0.750497	0.800984	0.609292	0.65233	0.800898	0.802132	0.649577	0.633531	0.638645	0.70614	0.71449	0.714166	0.639656	0.746744	0.594315	0.576381	0.4692	0.724651	0.470669	0.786742	0.759614	0.802154	0.801769	0.770635	0.786082	0.603878	0.58302	0.548602	0.700527	0.227793
79	ML00698a-PA	0.44364	0.225284	0.399316	0.10454	0.0891496	0.443523	0.431376	0.515472	0.498513	0.828735	0.772321	0.665819	0.487496	0.750953	0.668627	0.402176	0.800626	0.683433	0.63204	0.801668	0.469562	0.551431	0.800329	0.802247	0.45784	0.563586	0.786163	0.747688	0.822069	0.824699	0.618965	0.710308	0.550966	0.698384	0.553434	0.727032	0.487676	0.777994	0.772862	0.783891	0.800501	0.769708	0.783267	0.630287	0.512184	0.527047	0.683254	0.500503
80	ML03502a-PA	0.502115	0.460462	0.551003	0.469548	0.752008	0.509104	0.482695	0.656791	0.627824	0.827887	0.693878	0.757606	0.718859	0.809423	0.783821	0.26066	0.798438	0.686955	0.727544	0.757254	0.5734	0.573793	0.730786	0.68966	0.5397	0.504047	0.564266	0.822325	0.82744	0.820225	0.568628	0.725648	0.62121	0.731526	0.682281	0.75526	0.462157	0.769459	0.789132	0.782713	0.74135	0.733796	0.704206	0.82689	0.472061	0.517268	0.701625	0.818611
81	ML019117a-PA	0.820033	0.0784569	0.408555	0.0522627	0.0815709	0.211987	0.421903	0.461708	0.469395	0.718093	0.641974	0.58792	0.433632	0.401175	0.492209	0.501332	0.480116	0.666032	0.578051	0.673419	0.419754	0.513465	0.747481	0.764444	0.489909	0.756723	0.802853	0.784156	0.821383	0.820696	0.722803	0.675845	0.550506	0.800106	0.680406	0.616888	0.449036	0.669371	0.630875	0.659035	0.674068	0.630306	0.745715	0.712207	0.505402	0.704727	0.768624	0.54932
82	ML029513a-PA	0.653228	0.520439	0.436036	0.441014	0.323879	0.511375	0.495374	0.646817	0.604625	0.830176	0.803604	0.786551	0.650721	0.807852	0.801292	0.304208	0.811383	0.754329	0.776539	0.806296	0.557666	0.563027	0.806812	0.806216	0.49399	0.384098	0.589071	0.365792	0.831321	0.826517	0.465716	0.769414	0.582623	0.433381	0.404328	0.796068	0.467006	0.801954	0.804666	0.809454	0.806885	0.800577	0.800113	0.245309	0.480893	0.409996	0.532604	0.113429
83	ML071322a-PA	0.787938	0.282361	0.505052	0.114483	0.14427	0.469402	0.447022	0.372734	0.292029	0.745128	0.641646	0.576681	0.355938	0.558878	0.522337	0.39259	0.617237	0.549038	0.524143	0.69823	0.25353	0.335238	0.698405	0.731439	0.305429	0.673452	0.801077	0.816434	0.817043	0.820406	0.696507	0.601931	0.344526	0.802671	0.708489	0.57129	0.406109	0.71676	0.668442	0.626894	0.675294	0.679326	0.72487	0.772565	0.302884	0.56434	0.748251	0.706246
84	ML03705a-PA	0.619484	0.0243806	0.353797	0.0295466	0.0312949	0.204252	0.439723	0.575247	0.573508	0.508828	0.768375	0.727515	0.555122	0.710382	0.725567	0.476954	0.803649	0.705149	0.657747	0.778554	0.53071	0.599549	0.802552	0.804578	0.532306	0.581928	0.664018	0.454769	0.601752	0.682166	0.606191	0.759782	0.627632	0.576493	0.520183	0.776609	0.437512	0.778584	0.800484	0.806453	0.8088	0.788481	0.787028	0.32984	0.486611	0.513868	0.590966	0.0860131
85	ML11502a-PA	0.194734	0.209502	0.398448	0.113878	0.125951	0.217735	0.584147	0.683394	0.669098	0.665852	0.809334	0.801561	0.579911	0.78417	0.799891	0.49123	0.813081	0.761077	0.788451	0.808028	0.611211	0.605961	0.807764	0.807859	0.590705	0.544615	0.672013	0.616209	0.721975	0.731207	0.616418	0.787263	0.511442	0.443218	0.41392	0.778902	0.441111	0.802189	0.801159	0.810788	0.810129	0.804716	0.804728	0.482817	0.54463	0.522472	0.659623	0.160106
86	ML233323a-PA	0.820392	0.30755	0.577023	0.137499	0.164109	0.492654	0.541126	0.528448	0.532856	0.121716	0.656864	0.654033	0.364199	0.470845	0.550828	0.522079	0.624215	0.673157	0.585377	0.686462	0.459598	0.567648	0.776953	0.784148	0.534666	0.760819	0.76927	0.815409	0.371007	0.378204	0.762432	0.723394	0.495305	0.669053	0.67939	0.679264	0.424689	0.739068	0.703395	0.762552	0.767052	0.737438	0.752836	0.700125	0.486826	0.658087	0.759399	0.430268
87	ML07302a-PA	0.141019	0.112996	0.319894	0.0776075	0.130173	0.371206	0.36287	0.74821	0.684705	0.827657	0.798456	0.795981	0.785163	0.807187	0.804811	0.392985	0.806024	0.772061	0.793658	0.802841	0.590067	0.681137	0.798164	0.80153	0.627039	0.619814	0.665856	0.507704	0.820886	0.824548	0.661603	0.779345	0.712283	0.637083	0.660653	0.802831	0.466129	0.799815	0.804381	0.800167	0.80316	0.788707	0.792059	0.367831	0.542876	0.488444	0.662239	0.174487
88	ML05305a-PA	0.81662	0.0325768	0.42096	0.0379227	0.0769864	0.530312	0.515126	0.54148	0.534643	0.659184	0.729093	0.670219	0.497459	0.725907	0.664861	0.447573	0.774788	0.654767	0.622705	0.766269	0.422038	0.529687	0.772544	0.787829	0.408458	0.452628	0.599631	0.441506	0.779287	0.800557	0.528202	0.692896	0.546165	0.531716	0.418281	0.70564	0.439162	0.758162	0.758656	0.791037	0.795361	0.736756	0.744304	0.295024	0.414472	0.400644	0.592852	0.146107
89	ML141119a-PA	0.803494	0.175133	0.563231	0.11354	0.129273	0.611269	0.510421	0.581422	0.567381	0.435102	0.766917	0.74179	0.610558	0.750975	0.757561	0.409176	0.750874	0.736566	0.741868	0.797452	0.463833	0.546348	0.776147	0.792071	0.445595	0.620632	0.801971	0.514632	0.446584	0.498516	0.690816	0.736397	0.571049	0.713743	0.751571	0.766261	0.477104	0.754286	0.742472	0.720601	0.746318	0.734566	0.769675	0.372934	0.47252	0.58591	0.755352	0.0957439
90	ML040024a-PA	0.00177466	0.662406	0.68398	0.573204	0.644337	0.77874	0.681514	0.807237	0.757835	0.27527	0.805961	0.810297	0.824134	0.827122	0.820838	0.58019	0.809619	0.739667	0.809801	0.797457	0.702446	0.690255	0.659124	0.463447	0.641839	0.716151	0.675962	0.520163	0.147354	0.0706784	0.730455	0.745737	0.774147	0.743143	0.821817	0.806385	0.536831	0.729228	0.784682	0.702937	0.51158	0.728163	0.572982	0.481733	0.575834	0.758289	0.691437	0.266057
91	ML038824a-PA	0.816388	0.0141634	0.3546	0.0174361	0.0287096	0.345176	0.313606	0.615221	0.568414	0.829541	0.745477	0.736737	0.668435	0.799775	0.777875	0.308344	0.802364	0.720206	0.712323	0.759993	0.432507	0.588047	0.751951	0.781224	0.509127	0.388069	0.429569	0.57888	0.825968	0.82683	0.452675	0.740456	0.684827	0.477368	0.433556	0.786813	0.346501	0.759474	0.797565	0.799168	0.801833	0.757084	0.745708	0.393462	0.373514	0.2982	0.500354	0.218848
92	ML198511a-PA	0.316939	0.0894711	0.431218	0.0406173	0.0684041	0.449898	0.404076	0.714695	0.693156	0.178288	0.751964	0.739056	0.621182	0.642817	0.69024	0.520963	0.741763	0.675408	0.736978	0.795444	0.603623	0.639651	0.746021	0.788406	0.645355	0.704704	0.805388	0.834347	0.196551	0.252553	0.728028	0.679922	0.512336	0.737424	0.552188	0.625762	0.483689	0.698638	0.623726	0.69261	0.742397	0.70224	0.72899	0.840737	0.603608	0.647337	0.739585	0.572691
93	ML016714a-PA	0.697861	0.169376	0.541419	0.0943182	0.166487	0.426725	0.435401	0.707825	0.681469	0.43061	0.775498	0.772241	0.647839	0.805524	0.77721	0.462675	0.800448	0.66326	0.742725	0.801119	0.582019	0.549121	0.735511	0.719683	0.541728	0.673187	0.692421	0.458104	0.424248	0.413472	0.723208	0.711718	0.44687	0.623613	0.677513	0.701341	0.501312	0.761272	0.758578	0.70272	0.69315	0.746341	0.7401	0.33696	0.462127	0.568258	0.741944	0.175241
94	ML08911a-PA	0.0517138	0.362694	0.697601	0.458999	0.615058	0.520809	0.506612	0.5555	0.60307	0.178817	0.645783	0.631947	0.516649	0.564845	0.63044	0.494299	0.457564	0.615177	0.63217	0.636734	0.578018	0.52447	0.696737	0.611297	0.545121	0.594807	0.806942	0.728966	0.317557	0.221185	0.590045	0.606726	0.499836	0.768106	0.556185	0.615362	0.503394	0.59461	0.557721	0.538254	0.409576	0.605047	0.696512	0.765579	0.551954	0.59959	0.716353	0.631168
95	ML096818a-PA	0.821671	0.0164589	0.41103	0.00938566	0.0170121	0.247843	0.359191	0.620722	0.591677	0.722486	0.779327	0.74621	0.565889	0.758206	0.740224	0.410005	0.801802	0.730357	0.747366	0.80072	0.46657	0.518036	0.793236	0.801272	0.400019	0.541441	0.676592	0.512398	0.785535	0.808072	0.622231	0.733115	0.500904	0.592808	0.455031	0.738255	0.446519	0.781987	0.784139	0.796621	0.801135	0.771192	0.781533	0.317382	0.382116	0.432279	0.6744	0.126759
96	ML12708a-PA	0.0935493	0.195988	0.377749	0.287558	0.395408	0.155313	0.45191	0.609768	0.593328	0.738561	0.762729	0.74671	0.652859	0.801995	0.752277	0.41546	0.795791	0.691913	0.732517	0.8012	0.57063	0.512448	0.778363	0.794943	0.491587	0.386327	0.543534	0.460555	0.73858	0.768595	0.451239	0.710199	0.552714	0.560627	0.425946	0.718301	0.494456	0.769279	0.782996	0.781161	0.791151	0.736583	0.772578	0.390177	0.479943	0.429256	0.555055	0.0988182
97	ML030232a-PA	0.820984	0.0446465	0.414302	0.0596514	0.147052	0.566221	0.441836	0.645877	0.638229	0.603454	0.645922	0.699582	0.634213	0.77353	0.722197	0.523697	0.675738	0.576933	0.672483	0.682894	0.541303	0.48923	0.557701	0.590625	0.526565	0.747095	0.745075	0.681622	0.598808	0.665033	0.73868	0.615773	0.46376	0.807977	0.802143	0.619959	0.470228	0.644159	0.663341	0.572679	0.622451	0.60331	0.573364	0.58656	0.427849	0.71631	0.792685	0.344516
98	ML04722a-PA	0.801487	0.51294	0.535204	0.212266	0.0826442	0.473683	0.417888	0.732872	0.674678	0.712575	0.802783	0.79945	0.793454	0.813823	0.805947	0.331522	0.812803	0.737892	0.7915	0.806594	0.579315	0.554799	0.802328	0.803118	0.455682	0.269768	0.462068	0.207998	0.452704	0.48831	0.37561	0.758943	0.593499	0.295528	0.315386	0.794085	0.414496	0.791002	0.803701	0.805424	0.805433	0.789308	0.782193	0.1417	0.380039	0.251571	0.329975	0.02783
99	ML032312a-PA	0.454008	0.0227958	0.528629	0.0210042	0.0101882	0.639318	0.505103	0.672862	0.599786	0.707797	0.804256	0.792034	0.62152	0.809258	0.803286	0.445075	0.810381	0.722858	0.775437	0.80648	0.497169	0.5008	0.748443	0.80044	0.470092	0.531544	0.715767	0.553831	0.541256	0.678802	0.604025	0.744984	0.430789	0.683003	0.486256	0.769889	0.46678	0.783859	0.802942	0.758364	0.802457	0.788115	0.787837	0.441495	0.413209	0.386718	0.698556	0.250563
100	ML20251a-PA	0.824556	0.874185	0.554129	0.837355	0.775108	0.444644	0.435007	0.603962	0.529793	0.416283	0.66532	0.616611	0.633128	0.737335	0.66623	0.359401	0.591297	0.496797	0.579821	0.719704	0.510704	0.486493	0.669729	0.720154	0.394025	0.426494	0.534937	0.214499	0.377596	0.445066	0.502337	0.553699	0.519071	0.46349	0.553128	0.595831	0.503739	0.605491	0.629162	0.608295	0.659297	0.547453	0.636035	0.167348	0.484177	0.457674	0.404346	0.101556
101	ML09831a-PA	0.714289	0.376026	0.548384	0.47062	0.328594	0.501405	0.433986	0.504078	0.515676	0.497	0.587469	0.520756	0.422876	0.530437	0.435218	0.348404	0.501812	0.599935	0.514386	0.641715	0.479741	0.534682	0.728399	0.753396	0.500182	0.411596	0.524231	0.316774	0.750752	0.767097	0.465838	0.602798	0.513723	0.461223	0.342777	0.533681	0.484104	0.682976	0.690215	0.712264	0.720763	0.659516	0.702472	0.277114	0.479463	0.39687	0.494629	0.234202
102	ML154167a-PA	0.464974	0.653522	0.35237	0.355372	0.405717	0.513349	0.564357	0.453644	0.521098	0.638129	0.745165	0.639607	0.357385	0.77797	0.679684	0.37504	0.736174	0.632518	0.563842	0.800833	0.384234	0.480045	0.804269	0.804471	0.441631	0.442535	0.54307	0.13409	0.72874	0.777341	0.563004	0.700053	0.394055	0.407277	0.504312	0.754971	0.482888	0.79894	0.805171	0.784071	0.801293	0.779234	0.803026	0.0787718	0.403843	0.383017	0.588683	0.00649861
103	ML20798a-PA	0.285397	0.17893	0.506003	0.220901	0.386693	0.53641	0.578089	0.521152	0.54892	0.563988	0.732512	0.645991	0.499699	0.794895	0.680648	0.466991	0.730904	0.558183	0.634665	0.799324	0.449345	0.382931	0.770219	0.788915	0.369439	0.590276	0.719837	0.31335	0.554436	0.617876	0.661968	0.58023	0.356826	0.64039	0.6799	0.625044	0.46643	0.75365	0.733979	0.728882	0.76073	0.664945	0.736525	0.29673	0.437115	0.590275	0.691476	0.163059
104	ML051711a-PA	0.805864	0.295284	0.468167	0.185649	0.103964	0.403249	0.376939	0.575102	0.49147	0.301714	0.631975	0.622801	0.616551	0.720095	0.659987	0.356491	0.721527	0.702579	0.614782	0.666564	0.460082	0.622335	0.736414	0.746185	0.51229	0.456388	0.317908	0.304536	0.543927	0.520016	0.480861	0.715547	0.715198	0.405426	0.45173	0.755484	0.439084	0.748886	0.772114	0.800742	0.79501	0.738842	0.700484	0.225994	0.460292	0.454401	0.389297	0.0849584
105	ML102234a-PA	0.824807	0.0160066	0.33651	0.0131911	0.0254044	0.292663	0.445972	0.572545	0.521592	0.442009	0.766879	0.708908	0.543839	0.733692	0.720857	0.453705	0.769016	0.661824	0.70528	0.787405	0.370073	0.437072	0.732218	0.767769	0.376628	0.561323	0.680862	0.518178	0.471815	0.589732	0.620259	0.666777	0.423812	0.685105	0.510814	0.682423	0.406642	0.740165	0.722423	0.717234	0.772842	0.735084	0.770212	0.40658	0.289866	0.427694	0.670346	0.121106
106	ML08264a-PA	0.529484	0.28468	0.604111	0.112005	0.142069	0.484319	0.48378	0.746935	0.707498	0.601393	0.809377	0.804811	0.713387	0.818869	0.809142	0.404415	0.815927	0.592836	0.798556	0.812926	0.595881	0.439868	0.790911	0.74141	0.424622	0.480015	0.732177	0.472471	0.281484	0.235598	0.581299	0.673021	0.30057	0.657037	0.435961	0.668226	0.514036	0.764789	0.717741	0.740341	0.693673	0.733764	0.782765	0.371629	0.384142	0.400527	0.655074	0.0821282
107	ML01515a-PA	0.0608917	0.65019	0.625773	0.364204	0.319453	0.523055	0.451778	0.576229	0.6132	0.529146	0.704938	0.648084	0.535782	0.59351	0.562688	0.479038	0.645188	0.63795	0.675011	0.749443	0.619205	0.545357	0.685825	0.741979	0.585177	0.525671	0.763178	0.733134	0.51813	0.602247	0.489946	0.607044	0.480975	0.603279	0.347962	0.510911	0.512968	0.677441	0.59894	0.587692	0.651808	0.629809	0.711785	0.709017	0.588559	0.569064	0.607364	0.552684
108	ML065757a-PA	0.266101	0.151539	0.496962	0.185257	0.179524	0.419119	0.469331	0.62869	0.613412	0.574458	0.777231	0.732273	0.577654	0.658814	0.698225	0.51486	0.69057	0.686937	0.721826	0.766446	0.566528	0.552327	0.769667	0.795499	0.576245	0.66097	0.800093	0.439605	0.621883	0.697301	0.700022	0.709118	0.490483	0.673536	0.599462	0.679045	0.534418	0.736697	0.691675	0.665205	0.724515	0.750464	0.771626	0.403991	0.559163	0.624758	0.72543	0.154409
109	ML03595a-PA	0.269597	0.121749	0.417661	0.157425	0.312112	0.407386	0.427409	0.503934	0.493157	0.812938	0.746624	0.667661	0.463449	0.766905	0.651901	0.393567	0.695779	0.481168	0.597949	0.801552	0.418905	0.301493	0.685974	0.680027	0.32871	0.665531	0.800441	0.565191	0.751309	0.769865	0.716941	0.575497	0.277973	0.78205	0.705801	0.538621	0.449066	0.665956	0.682178	0.53815	0.554415	0.600862	0.747646	0.467868	0.331254	0.576331	0.793799	0.230456
110	ML098611a-PA	0.824089	0.131413	0.518227	0.0465341	0.0612678	0.656801	0.470585	0.525873	0.479286	0.359998	0.645596	0.589486	0.558633	0.694088	0.604817	0.51278	0.550895	0.61429	0.565605	0.719454	0.487239	0.511194	0.747324	0.752242	0.47525	0.60333	0.560191	0.267777	0.524176	0.5747	0.60203	0.642255	0.585628	0.525945	0.650905	0.658512	0.504789	0.740821	0.755997	0.668598	0.702132	0.694817	0.749481	0.174096	0.457207	0.583651	0.619268	0.096583
111	ML42455a-PA	0.0177015	0.19825	0.55038	0.194762	0.430388	0.502301	0.459041	0.650928	0.622112	0.775226	0.764713	0.750106	0.721438	0.803602	0.766471	0.403836	0.791346	0.716956	0.748029	0.804393	0.636736	0.600442	0.802413	0.791775	0.610874	0.379144	0.535286	0.575801	0.800374	0.77656	0.414729	0.723992	0.652335	0.4392	0.444463	0.744718	0.529046	0.800297	0.781412	0.774182	0.744711	0.765132	0.780437	0.543845	0.589055	0.400316	0.572159	0.366158
112	ML09088a-PA	0.0570321	0.224575	0.42797	0.21683	0.244462	0.539309	0.577352	0.616241	0.595909	0.766467	0.804535	0.763982	0.64904	0.803104	0.787002	0.328708	0.804347	0.638913	0.750483	0.808552	0.535859	0.445622	0.777046	0.801831	0.423959	0.365284	0.705115	0.513974	0.621936	0.717417	0.407486	0.654117	0.429521	0.598545	0.361263	0.682656	0.487923	0.753449	0.743851	0.714176	0.772217	0.727008	0.798967	0.386652	0.47616	0.347148	0.591354	0.138343
113	ML17995a-PA	0.31111	0.0401393	0.603876	0.0746445	0.119623	0.466023	0.47336	0.685904	0.658343	0.655155	0.804157	0.766789	0.671659	0.735046	0.740499	0.462819	0.801457	0.731439	0.749218	0.798889	0.624689	0.67306	0.800749	0.759516	0.649286	0.451938	0.666232	0.470519	0.668115	0.639132	0.471864	0.750112	0.638161	0.495834	0.321721	0.730325	0.500831	0.772242	0.750972	0.778095	0.747427	0.793519	0.795379	0.393577	0.614927	0.434147	0.545995	0.309764
114	ML102233a-PA	0.823032	0.0308853	0.354276	0.0164558	0.0312866	0.280354	0.511653	0.54287	0.489117	0.420776	0.785978	0.696945	0.582974	0.751483	0.752277	0.445915	0.759669	0.614841	0.685799	0.802334	0.374449	0.366914	0.747773	0.78728	0.330676	0.499335	0.746886	0.567097	0.398276	0.517992	0.56548	0.62472	0.423358	0.687416	0.545493	0.691908	0.393699	0.715939	0.715935	0.685809	0.750957	0.703707	0.778428	0.43465	0.306698	0.352059	0.659432	0.153273
115	ML08979a-PA	0.813312	0.0673827	0.491652	0.102966	0.0872531	0.612068	0.473375	0.703326	0.667254	0.226411	0.66117	0.731976	0.621656	0.604653	0.661348	0.424486	0.652536	0.790842	0.746335	0.694599	0.592874	0.71287	0.800694	0.794967	0.686878	0.400957	0.237476	0.146738	0.517931	0.443355	0.403996	0.789722	0.735825	0.186074	0.193699	0.768559	0.520669	0.790037	0.755169	0.804495	0.794724	0.769374	0.771794	0.102029	0.600806	0.376982	0.404922	0.0218475
116	ML11688a-PA	0.205052	0.209075	0.452946	0.110758	0.109591	0.234282	0.471837	0.627885	0.622802	0.717087	0.796923	0.722512	0.568225	0.733296	0.713809	0.524601	0.776369	0.615917	0.709946	0.803523	0.542568	0.45397	0.760676	0.719869	0.431393	0.505757	0.626157	0.158144	0.634513	0.574475	0.580354	0.634533	0.374864	0.413689	0.450444	0.609579	0.488144	0.736435	0.646269	0.681444	0.624463	0.718444	0.778176	0.0754617	0.414341	0.4692	0.650578	0.0298099
117	ML154122a-PA	0.280008	0.0283373	0.38877	0.0232046	0.0209685	0.543171	0.409976	0.649779	0.59462	0.640316	0.727984	0.741315	0.69605	0.708455	0.716415	0.330796	0.781462	0.722369	0.717234	0.709793	0.503408	0.623955	0.725578	0.751638	0.545446	0.339427	0.346894	0.476885	0.624112	0.695802	0.337055	0.745637	0.691794	0.339197	0.274894	0.739272	0.42389	0.764893	0.778848	0.770952	0.796221	0.758105	0.716918	0.454842	0.49779	0.293463	0.349888	0.509024
118	ML30557a-PA	0.541406	0.0128283	0.589217	0.0239346	0.054702	0.634745	0.335649	0.620638	0.540828	0.827326	0.801537	0.783937	0.690397	0.813431	0.803851	0.250105	0.807677	0.754499	0.765888	0.808019	0.502079	0.515232	0.802631	0.801767	0.437165	0.266936	0.38399	0.138356	0.824174	0.822179	0.345643	0.779047	0.613779	0.35349	0.346289	0.803572	0.491521	0.804355	0.807497	0.801036	0.800146	0.80102	0.803227	0.0928386	0.423877	0.270964	0.425467	0.0473161
119	ML016716a-PA	0.756899	0.17906	0.332776	0.0619484	0.0391835	0.542698	0.471065	0.616136	0.569427	0.203908	0.699298	0.722291	0.652697	0.690945	0.722989	0.339867	0.658213	0.7521	0.716682	0.715977	0.512572	0.615647	0.740764	0.796154	0.553001	0.459196	0.529528	0.314911	0.382099	0.511801	0.529655	0.760653	0.707956	0.453592	0.560025	0.777787	0.451006	0.71976	0.783566	0.751568	0.800817	0.726037	0.744171	0.20336	0.495917	0.390869	0.502404	0.0622847
120	ML077217a-PA	0.179324	0.113918	0.495277	0.0548731	0.0502057	0.341847	0.467074	0.76729	0.733804	0.224613	0.815639	0.807573	0.704153	0.788521	0.808748	0.494905	0.807599	0.778917	0.8114	0.810657	0.622759	0.576097	0.779549	0.691853	0.54562	0.702598	0.807081	0.282627	0.175018	0.131505	0.760046	0.742335	0.492044	0.60356	0.620361	0.73527	0.526976	0.735396	0.706947	0.67923	0.606213	0.764426	0.764341	0.198797	0.505962	0.659754	0.758155	0.0295127
121	ML41271a-PA	0.272032	0.112423	0.500864	0.0981776	0.177147	0.21898	0.511474	0.59404	0.624551	0.672082	0.80188	0.736825	0.507692	0.707805	0.722692	0.470747	0.754427	0.579024	0.690725	0.806158	0.53515	0.419231	0.781669	0.740358	0.431726	0.450686	0.635122	0.139168	0.66591	0.624556	0.516391	0.641096	0.325993	0.389283	0.352011	0.606021	0.504048	0.716538	0.605269	0.69803	0.65221	0.692212	0.79449	0.0707876	0.416883	0.423026	0.61687	0.0190663
122	ML223513a-PA	0.127034	0.0218254	0.507563	0.020377	0.0404626	0.6394	0.523888	0.647086	0.68552	0.22545	0.561144	0.711857	0.535342	0.620897	0.652338	0.560138	0.515962	0.735429	0.667189	0.56787	0.585325	0.679688	0.668594	0.616403	0.672115	0.698971	0.6765	0.423521	0.473157	0.424829	0.707038	0.769288	0.629367	0.632042	0.614022	0.741351	0.529363	0.744496	0.684884	0.641099	0.596765	0.717981	0.692245	0.385866	0.608598	0.693392	0.769007	0.106155
123	ML189318a-PA	0.819066	0.0209091	0.438016	0.0183169	0.0306618	0.519021	0.379058	0.56056	0.560536	0.228266	0.620541	0.69951	0.576994	0.70963	0.701144	0.446869	0.691912	0.685203	0.690363	0.720966	0.507402	0.467822	0.67935	0.705912	0.396669	0.497532	0.484128	0.419033	0.369359	0.384253	0.553084	0.694311	0.537077	0.543762	0.535107	0.70413	0.471371	0.734984	0.732594	0.717426	0.725107	0.695423	0.702223	0.284944	0.37899	0.513145	0.582105	0.1507
124	ML05298a-PA	0.451471	0.133493	0.423853	0.0495724	0.0686769	0.546333	0.544701	0.670283	0.625312	0.645396	0.804261	0.743095	0.647098	0.805899	0.753635	0.297387	0.805242	0.744088	0.765342	0.806411	0.571285	0.587939	0.807094	0.808065	0.544984	0.282357	0.441043	0.123294	0.737788	0.756494	0.337914	0.720012	0.573448	0.269069	0.252643	0.734722	0.49046	0.802877	0.806568	0.809109	0.809448	0.800249	0.800949	0.0671532	0.504609	0.259346	0.390433	0.0268617
125	ML10465a-PA	0.816394	0.0150873	0.52108	0.0085544	0.0230034	0.560786	0.339238	0.38164	0.414997	0.721496	0.615923	0.516957	0.371075	0.507335	0.502927	0.40678	0.654075	0.649461	0.591684	0.74572	0.37449	0.404038	0.670063	0.728199	0.398147	0.568247	0.690282	0.269431	0.699947	0.773859	0.606991	0.576941	0.3964	0.534092	0.561884	0.581996	0.437972	0.673227	0.607397	0.593992	0.671323	0.650668	0.742242	0.150857	0.382584	0.595966	0.700159	0.0552591
126	ML051419a-PA	0.817585	0.0142669	0.477527	0.0156791	0.0319964	0.411646	0.441233	0.431592	0.395902	0.277438	0.717358	0.645452	0.445494	0.638416	0.674948	0.490445	0.637494	0.524463	0.611573	0.674764	0.297298	0.260949	0.595833	0.571186	0.180166	0.670192	0.775823	0.684748	0.281903	0.286418	0.714438	0.561921	0.302833	0.793391	0.704091	0.602472	0.40314	0.60869	0.60916	0.537612	0.540386	0.63418	0.717437	0.561908	0.16853	0.555106	0.760723	0.138972
127	ML20169a-PA	0.83094	0.127226	0.519545	0.0742812	0.0396029	0.611749	0.468233	0.403082	0.410713	0.179981	0.703001	0.57461	0.290302	0.35468	0.495667	0.329441	0.549486	0.717169	0.599234	0.622352	0.336159	0.470081	0.725594	0.737125	0.428161	0.474191	0.573543	0.41055	0.396501	0.424594	0.541368	0.703695	0.439656	0.378219	0.319476	0.679439	0.359881	0.693147	0.658129	0.705095	0.727062	0.74943	0.781059	0.277168	0.363499	0.401655	0.536063	0.0712294
128	ML007312a-PA	0.579522	0.0193188	0.314272	0.00702817	0.0102829	0.22929	0.445578	0.590412	0.585148	0.0862553	0.763792	0.712881	0.475664	0.543938	0.657796	0.567535	0.545021	0.665273	0.665089	0.624049	0.471424	0.511548	0.71533	0.624349	0.427566	0.72625	0.800214	0.582018	0.247154	0.181524	0.751035	0.716003	0.452756	0.638357	0.578279	0.671304	0.498064	0.708151	0.670915	0.643596	0.548641	0.758865	0.767072	0.453744	0.396516	0.606846	0.753648	0.156391
129	ML21005a-PA	0.301735	0.00625097	0.276672	0.00426643	0.00389834	0.184492	0.420658	0.641322	0.605622	0.200303	0.754632	0.732572	0.654691	0.617909	0.677292	0.561764	0.766849	0.763766	0.75325	0.792267	0.524338	0.631535	0.725894	0.723793	0.643176	0.651242	0.709495	0.336513	0.213874	0.228389	0.649212	0.746043	0.658125	0.523471	0.534787	0.715935	0.421407	0.726417	0.699176	0.676807	0.687377	0.725608	0.789392	0.294257	0.561402	0.603277	0.699558	0.130895
130	ML14554a-PA	0.81628	0.0241332	0.387897	0.0125425	0.0222084	0.460463	0.43156	0.608989	0.589705	0.407434	0.786675	0.760934	0.55649	0.764924	0.776264	0.306845	0.800623	0.686714	0.749778	0.802451	0.384552	0.438311	0.743713	0.766305	0.35108	0.312297	0.511618	0.217848	0.365734	0.449639	0.437797	0.702621	0.380692	0.367856	0.272797	0.725813	0.427919	0.756123	0.745763	0.681117	0.73627	0.741136	0.771483	0.133486	0.302848	0.193608	0.502935	0.0334164
131	ML135613a-PA	0.63185	0.0062779	0.349237	0.00789613	0.0148195	0.260442	0.481239	0.648898	0.562344	0.228527	0.801392	0.771727	0.569415	0.722951	0.755186	0.498301	0.766283	0.743928	0.754546	0.803795	0.525985	0.572146	0.803644	0.802789	0.558323	0.578039	0.671605	0.199021	0.348069	0.360271	0.665054	0.767453	0.519836	0.475447	0.508882	0.754594	0.526841	0.803461	0.802015	0.772733	0.776127	0.801258	0.804811	0.0849441	0.495441	0.416701	0.661793	0.0130792
132	ML003216a-PA	0.129377	0.0166339	0.391348	0.0533122	0.146712	0.207418	0.394019	0.598155	0.557931	0.15352	0.649698	0.668558	0.476651	0.527337	0.575272	0.533106	0.602069	0.677981	0.653991	0.638251	0.479609	0.546813	0.675539	0.68133	0.536421	0.710828	0.734042	0.425182	0.190674	0.228665	0.75706	0.692448	0.470947	0.631656	0.582638	0.614294	0.551483	0.735789	0.666397	0.621657	0.673833	0.731482	0.710356	0.333931	0.44783	0.570494	0.797568	0.279687
133	ML00802a-PA	0.732949	0.00994276	0.387191	0.0100571	0.0129627	0.507069	0.353402	0.615722	0.561135	0.540923	0.792274	0.75957	0.55051	0.764172	0.749662	0.346078	0.80396	0.691307	0.755313	0.805517	0.428998	0.447523	0.740088	0.769874	0.357689	0.273164	0.484893	0.217205	0.417424	0.516625	0.365455	0.693892	0.388541	0.367711	0.203322	0.679627	0.493287	0.773784	0.734549	0.682781	0.750505	0.758775	0.770993	0.118883	0.321387	0.203388	0.456356	0.0283858
134	ML049624a-PA	0.622017	0.189302	0.341494	0.121024	0.0665344	0.544236	0.513794	0.47276	0.524108	0.351312	0.666637	0.563751	0.554006	0.688032	0.636567	0.211838	0.67069	0.608179	0.5364	0.62848	0.461934	0.495651	0.672528	0.640795	0.407385	0.187009	0.161125	0.0641376	0.446977	0.397571	0.250518	0.639464	0.618082	0.144698	0.282738	0.708951	0.465777	0.669634	0.760536	0.714791	0.679586	0.69588	0.686205	0.0383942	0.384603	0.212056	0.170022	0.019529
135	ML18642a-PA	0.119184	0.0403232	0.421208	0.0316633	0.0924466	0.253906	0.326209	0.796289	0.717395	0.553111	0.809481	0.807913	0.803101	0.822963	0.813164	0.397427	0.809887	0.697677	0.807225	0.808615	0.613161	0.526947	0.702892	0.629005	0.444832	0.340963	0.46433	0.204639	0.373279	0.303036	0.467701	0.702448	0.498984	0.463057	0.359766	0.714834	0.56854	0.781196	0.787944	0.686427	0.609604	0.733259	0.749345	0.111475	0.408266	0.250466	0.555525	0.0348272
136	ML073045a-PA	0.82951	0.452502	0.584612	0.338682	0.411064	0.464896	0.500326	0.288229	0.353363	0.135029	0.404314	0.414493	0.213709	0.25424	0.34635	0.458718	0.35155	0.464653	0.33012	0.406063	0.320556	0.405618	0.477925	0.491484	0.372457	0.548342	0.517185	0.309418	0.254457	0.249986	0.582215	0.563023	0.337086	0.376405	0.427491	0.502941	0.439928	0.457514	0.483526	0.50599	0.504807	0.501672	0.569748	0.184722	0.404292	0.496384	0.521319	0.060475
137	ML21371a-PA	0.604523	0.0192508	0.508325	0.0164137	0.0235077	0.260977	0.385348	0.502293	0.440848	0.066848	0.587695	0.616912	0.432583	0.430044	0.532778	0.391632	0.59833	0.651762	0.622208	0.61802	0.404746	0.449904	0.52983	0.667454	0.369043	0.592581	0.562598	0.512433	0.106976	0.166345	0.609202	0.643062	0.451771	0.436707	0.456058	0.571319	0.382443	0.573686	0.566305	0.594275	0.705448	0.586606	0.603194	0.383135	0.377538	0.513099	0.592396	0.177114
138	ML06576a-PA	0.829147	0.00483809	0.445443	0.00422087	0.00594969	0.303466	0.36834	0.579266	0.532886	0.0962139	0.753313	0.723311	0.401751	0.594378	0.611672	0.53005	0.71512	0.641397	0.678613	0.75575	0.422625	0.456298	0.648029	0.672455	0.4081	0.719772	0.74696	0.268513	0.101392	0.124078	0.743355	0.692652	0.329236	0.440607	0.500152	0.584909	0.463577	0.701801	0.636385	0.585109	0.641874	0.719986	0.689637	0.145274	0.407155	0.608379	0.691887	0.0516251
139	ML13169a-PA	0.595402	0.755731	0.74019	0.877821	0.879927	0.627445	0.632802	0.523613	0.632742	0.0536096	0.105834	0.175212	0.355298	0.0650057	0.107258	0.633665	0.0506662	0.308634	0.199994	0.174605	0.688873	0.63736	0.225105	0.192299	0.681814	0.805417	0.687088	0.407699	0.108283	0.0882444	0.736142	0.284318	0.553427	0.521454	0.588527	0.169745	0.587914	0.167001	0.102017	0.106548	0.0901132	0.145853	0.267325	0.380731	0.72153	0.807164	0.695326	0.487761
140	ML14855a-PA	0.804626	0.0361855	0.639315	0.0315838	0.0307781	0.765123	0.466842	0.44783	0.489662	0.0475984	0.456557	0.492922	0.349167	0.28333	0.451627	0.471626	0.208548	0.538208	0.458725	0.29869	0.390335	0.500524	0.39564	0.383331	0.465367	0.703267	0.65504	0.326217	0.164446	0.14791	0.720272	0.577354	0.422817	0.598198	0.582687	0.545964	0.438379	0.394467	0.465095	0.353019	0.330883	0.471069	0.524718	0.2521	0.409893	0.645411	0.672634	0.148214
141	ML45009a-PA	0.0242373	0.0138748	0.512448	0.00924389	0.00792662	0.472902	0.431657	0.6833	0.665387	0.142359	0.779943	0.784636	0.614622	0.627904	0.719517	0.320003	0.75907	0.747412	0.782349	0.805967	0.512218	0.574958	0.754706	0.79819	0.547832	0.477059	0.617177	0.146733	0.135058	0.170441	0.515755	0.746828	0.518832	0.362205	0.303516	0.680712	0.471095	0.724416	0.672521	0.666118	0.724926	0.71494	0.790726	0.0992105	0.515642	0.315476	0.595222	0.0261685
142	ML267513a-PA	0.840618	0.00326428	0.473042	0.00319477	0.00680186	0.605325	0.396739	0.544456	0.535624	0.229551	0.782081	0.721146	0.342466	0.502094	0.615068	0.501048	0.733142	0.618038	0.705606	0.803209	0.3832	0.39173	0.648228	0.729159	0.396213	0.423678	0.591187	0.190597	0.162337	0.257469	0.49823	0.626602	0.214782	0.372386	0.183826	0.515407	0.466468	0.710391	0.561034	0.50977	0.642842	0.704979	0.780768	0.0949809	0.316907	0.278869	0.579662	0.0237812
143	ML47552a-PA	0.569233	0.143442	0.632183	0.0519826	0.0545941	0.586504	0.539567	0.502051	0.488941	0.182222	0.740652	0.683779	0.451985	0.599344	0.689211	0.404673	0.670225	0.511017	0.64136	0.774218	0.404484	0.37379	0.57838	0.630418	0.338552	0.432174	0.504332	0.129622	0.188166	0.212096	0.448016	0.564229	0.304305	0.359943	0.326875	0.591336	0.468127	0.641238	0.561542	0.576668	0.612185	0.639001	0.713735	0.0761526	0.364224	0.350524	0.552726	0.0364661
144	ML199113a-PA	0.0656485	0.252004	0.341197	0.178377	0.172335	0.397749	0.434522	0.600042	0.618608	0.466442	0.718919	0.573501	0.517292	0.674416	0.58629	0.323157	0.663468	0.621879	0.586353	0.770728	0.561025	0.580032	0.800956	0.805603	0.540768	0.153858	0.228429	0.0770771	0.541554	0.613016	0.188145	0.614198	0.553568	0.114355	0.108762	0.632196	0.517186	0.755747	0.736945	0.718176	0.761533	0.714552	0.782016	0.0423068	0.56265	0.138395	0.165212	0.0138202
145	ML310311a-PA	0.424273	0.0183705	0.358995	0.0210018	0.0413618	0.174371	0.528819	0.466223	0.499477	0.06406	0.58878	0.519054	0.344703	0.378775	0.417866	0.41291	0.392355	0.552787	0.534981	0.588548	0.437095	0.427955	0.653826	0.664801	0.421945	0.508448	0.604489	0.364559	0.18262	0.166683	0.532239	0.539096	0.346109	0.488609	0.323205	0.447288	0.500028	0.620271	0.526255	0.585423	0.572127	0.585841	0.709968	0.286163	0.43882	0.382089	0.600601	0.0905274
146	ML073225a-PA	0.051682	0.0297842	0.332593	0.0245521	0.0598659	0.279076	0.516027	0.647558	0.6307	0.234622	0.718478	0.741455	0.60033	0.712516	0.748575	0.415581	0.655952	0.678794	0.742612	0.752483	0.55628	0.486938	0.728576	0.682215	0.463032	0.342487	0.50049	0.160226	0.310666	0.272078	0.404688	0.673413	0.472341	0.423867	0.299159	0.682354	0.541799	0.741932	0.694263	0.671783	0.623839	0.680717	0.740554	0.107063	0.48182	0.317041	0.517489	0.0549007
147	ML029912a-PA	0.104745	0.00382464	0.314097	0.0080714	0.0169801	0.460131	0.435325	0.693123	0.689716	0.0890992	0.695258	0.774977	0.573105	0.619593	0.730787	0.54593	0.683651	0.643247	0.737258	0.747715	0.548875	0.525095	0.520398	0.558551	0.54091	0.65313	0.634934	0.221193	0.0666971	0.0823461	0.711361	0.692622	0.420317	0.500174	0.546415	0.640847	0.509562	0.600725	0.599745	0.452147	0.505329	0.642346	0.664713	0.165843	0.444981	0.492613	0.731624	0.0449932
148	ML021610a-PA	0.46249	0.0846778	0.548582	0.0723941	0.0904542	0.497837	0.523349	0.392003	0.44273	0.274605	0.599483	0.478174	0.36547	0.491223	0.478705	0.427342	0.531825	0.464595	0.474934	0.685685	0.429859	0.324313	0.603045	0.6427	0.34737	0.288689	0.328675	0.108638	0.311399	0.365062	0.304329	0.469185	0.339542	0.270997	0.198288	0.456119	0.490285	0.596831	0.52968	0.535468	0.590314	0.521002	0.691243	0.0621292	0.384618	0.296454	0.364826	0.0347492
149	ML12629a-PA	0.159448	0.0795131	0.216954	0.0988352	0.23889	0.229661	0.568817	0.383427	0.427961	0.480957	0.672722	0.574497	0.330498	0.547162	0.566482	0.429065	0.535879	0.544791	0.527202	0.716862	0.416426	0.349009	0.713947	0.773512	0.359457	0.220692	0.355845	0.110818	0.629671	0.703304	0.256459	0.59221	0.327808	0.248301	0.201969	0.592604	0.49601	0.689065	0.657693	0.610348	0.679691	0.654726	0.769363	0.0566202	0.388364	0.207841	0.358931	0.00786332
150	ML015741a-PA	0.489987	0.018668	0.393461	0.0122872	0.0221356	0.268368	0.458545	0.537815	0.515871	0.0987583	0.734826	0.714806	0.345682	0.509541	0.598381	0.523007	0.652527	0.65645	0.67788	0.775677	0.440679	0.453526	0.73068	0.706859	0.493111	0.570021	0.598279	0.147404	0.157761	0.154595	0.665242	0.700407	0.300004	0.334211	0.391023	0.597044	0.49789	0.760433	0.631006	0.641783	0.63515	0.750107	0.778617	0.0658781	0.414227	0.402393	0.629495	0.00896834
151	ML234538a-PA	0.840147	0.359194	0.689687	0.496906	0.637786	0.540187	0.568272	0.253638	0.301141	0.122755	0.269131	0.204921	0.163261	0.109252	0.147078	0.577147	0.119764	0.26942	0.210489	0.207013	0.321487	0.338365	0.35393	0.342809	0.355382	0.544357	0.623752	0.177411	0.308569	0.310722	0.522608	0.261719	0.237661	0.488435	0.346946	0.187933	0.556772	0.348836	0.231217	0.26353	0.274167	0.361108	0.418281	0.109211	0.381511	0.485322	0.607827	0.0893038
152	ML148521a-PA	0.606948	0.00788702	0.475125	0.0117494	0.0169779	0.496601	0.516595	0.567328	0.53381	0.0626897	0.733403	0.712178	0.455479	0.593867	0.713418	0.462759	0.567243	0.659918	0.693677	0.668112	0.448176	0.441583	0.564954	0.65851	0.402738	0.442124	0.407791	0.133794	0.0950656	0.132392	0.550278	0.679664	0.397166	0.22513	0.382223	0.678943	0.45038	0.653848	0.658287	0.519778	0.613835	0.713498	0.620007	0.0882196	0.36222	0.361129	0.483695	0.0384708
153	ML216320a-PA	0.243919	0.00980342	0.219107	0.01066	0.0198607	0.383605	0.485479	0.465176	0.503183	0.0735258	0.566316	0.537202	0.368309	0.517594	0.496521	0.330134	0.540177	0.681768	0.580304	0.499215	0.429142	0.514103	0.674065	0.693382	0.445435	0.23316	0.152412	0.0647668	0.175857	0.191378	0.289527	0.654243	0.498685	0.145258	0.164458	0.627654	0.495807	0.775763	0.761843	0.776676	0.803794	0.778161	0.661048	0.0456395	0.349273	0.216761	0.260754	0.0125019
154	ML319811a-PA	0.530758	0.0222016	0.472695	0.0161904	0.00896842	0.507835	0.447469	0.41282	0.395164	0.132567	0.664956	0.577114	0.278526	0.367723	0.44174	0.468586	0.542647	0.491955	0.540833	0.580096	0.333524	0.316498	0.639425	0.710181	0.35099	0.309725	0.508308	0.222244	0.166412	0.223494	0.333353	0.516445	0.232973	0.281711	0.160454	0.40256	0.469132	0.650775	0.498096	0.572738	0.664104	0.646847	0.619655	0.144277	0.321573	0.302315	0.411107	0.0284016
155	ML29883a-PA	0.0491368	0.00828922	0.462283	0.00636427	0.0108803	0.540848	0.415746	0.409968	0.414668	0.404763	0.681729	0.585045	0.25014	0.516887	0.455603	0.303055	0.564531	0.632223	0.593119	0.774486	0.322198	0.344606	0.790304	0.740203	0.324682	0.396134	0.534804	0.106233	0.560012	0.516409	0.516691	0.636237	0.237809	0.294097	0.264037	0.515345	0.485637	0.788339	0.663781	0.608199	0.564356	0.724825	0.786353	0.0574918	0.347528	0.289415	0.578676	0.0136356
156	ML016341a-PA	0.423978	0.00188877	0.396476	0.00245057	0.00525452	0.221914	0.289227	0.591106	0.583612	0.106038	0.674026	0.70699	0.408538	0.553231	0.616646	0.591262	0.499783	0.56987	0.645467	0.613008	0.445	0.431487	0.502638	0.5551	0.467999	0.726409	0.692126	0.308891	0.128304	0.177744	0.798268	0.648029	0.281669	0.536054	0.588194	0.557695	0.552094	0.64968	0.607007	0.392349	0.483465	0.661038	0.654803	0.191345	0.357921	0.574935	0.802351	0.0602694
157	ML04723a-PA	0.124157	0.0260877	0.324134	0.0171047	0.0210351	0.478981	0.450172	0.688566	0.606963	0.101301	0.8165	0.805646	0.603724	0.764871	0.810134	0.357541	0.754559	0.690352	0.807432	0.815455	0.525185	0.415064	0.696086	0.692206	0.360262	0.256942	0.393895	0.0727121	0.0731145	0.0843969	0.370895	0.669633	0.353306	0.240725	0.258699	0.665951	0.505131	0.729347	0.67895	0.567027	0.598404	0.74538	0.79398	0.042482	0.34478	0.228192	0.315348	0.00496561
158	ML148918a-PA	0.0135968	0.0999605	0.472891	0.0573874	0.0519468	0.674588	0.561492	0.629584	0.637073	0.106197	0.747575	0.731953	0.470512	0.588808	0.629171	0.359222	0.662897	0.721466	0.755013	0.739765	0.583597	0.523319	0.656793	0.674485	0.490526	0.241958	0.231962	0.0470223	0.138449	0.173366	0.275464	0.69164	0.415705	0.11168	0.121932	0.574932	0.503474	0.670574	0.658686	0.614035	0.674505	0.713847	0.710489	0.0298815	0.46042	0.256789	0.281943	0.012359
159	ML08941a-PA	0.0199233	0.0100067	0.517772	0.0118638	0.0272766	0.442443	0.345767	0.452891	0.456291	0.18044	0.655582	0.617553	0.386699	0.446272	0.474941	0.472685	0.485059	0.587077	0.553158	0.574321	0.433766	0.489006	0.644251	0.609758	0.509333	0.51349	0.62358	0.586013	0.336619	0.341656	0.532801	0.645944	0.414303	0.398071	0.373018	0.523255	0.45201	0.691926	0.588678	0.561943	0.562437	0.692696	0.673453	0.4449	0.448756	0.440708	0.581961	0.38454
160	ML008017a-PA	0.0636117	0.105472	0.306544	0.133808	0.191913	0.343202	0.552409	0.550897	0.639068	0.363356	0.582355	0.495801	0.451096	0.262682	0.402783	0.460221	0.458009	0.620044	0.513169	0.585816	0.624456	0.617115	0.694801	0.704714	0.590369	0.173042	0.143251	0.0623082	0.534036	0.540855	0.159673	0.608312	0.601446	0.0814734	0.0633775	0.526382	0.534905	0.635379	0.540924	0.613981	0.622963	0.627606	0.733285	0.0321114	0.601536	0.206474	0.158211	0.0216173
161	ML034622a-PA	0.327677	0.0171915	0.436155	0.0109966	0.0202041	0.286373	0.486298	0.47793	0.447618	0.052218	0.685605	0.681596	0.288354	0.348546	0.547739	0.531599	0.545242	0.68225	0.636315	0.599661	0.389197	0.454197	0.667886	0.631242	0.490679	0.633515	0.604474	0.195082	0.144404	0.137562	0.723748	0.727592	0.319412	0.341932	0.458372	0.616089	0.474761	0.721866	0.609077	0.641676	0.630389	0.784794	0.752918	0.0802944	0.382727	0.459215	0.629033	0.0162322
162	ML003263a-PA	0.266286	0.00351156	0.327651	0.00509322	0.00881538	0.224516	0.427196	0.576453	0.584222	0.125185	0.750495	0.682715	0.396546	0.541932	0.615034	0.538697	0.6003	0.670855	0.682339	0.732635	0.512384	0.481076	0.752338	0.66276	0.519146	0.497875	0.491376	0.0595748	0.21367	0.179399	0.619295	0.679459	0.358591	0.256673	0.372434	0.622218	0.54227	0.792473	0.677608	0.620597	0.566942	0.761263	0.800064	0.0232061	0.466309	0.387246	0.539569	0.00422855
163	ML078910a-PA	0.107646	0.0727484	0.692175	0.0683697	0.0713316	0.79562	0.643181	0.651968	0.662553	0.150977	0.591607	0.554996	0.51078	0.318983	0.382082	0.60092	0.421293	0.439445	0.560801	0.509049	0.629948	0.534414	0.313925	0.340625	0.579468	0.591133	0.424149	0.085049	0.0792011	0.100713	0.592135	0.445631	0.385905	0.265223	0.301803	0.280355	0.552088	0.37854	0.336503	0.234057	0.286792	0.467347	0.492808	0.0428191	0.501969	0.588674	0.458984	0.0233397
164	ML141721a-PA	0.722117	0.205517	0.560715	0.19247	0.321681	0.543203	0.539319	0.52896	0.44899	0.0494983	0.644343	0.635624	0.532261	0.674901	0.643197	0.237214	0.380397	0.489528	0.628152	0.59643	0.444369	0.340136	0.496356	0.374963	0.241659	0.216722	0.340404	0.0580456	0.0504463	0.0356009	0.308119	0.491912	0.367162	0.276447	0.296424	0.501417	0.535914	0.503701	0.488288	0.326758	0.255962	0.457659	0.620181	0.0364647	0.299252	0.250839	0.27731	0.0131378
165	ML046412a-PA	0.840046	0.0182637	0.434043	0.00893011	0.0199865	0.402764	0.465083	0.463628	0.560601	0.0645108	0.601879	0.58135	0.355234	0.434313	0.553955	0.520023	0.394983	0.45358	0.509683	0.503422	0.418976	0.367061	0.470601	0.452699	0.280075	0.427269	0.45482	0.191505	0.0775116	0.0829859	0.487096	0.516832	0.297498	0.38602	0.290123	0.501691	0.49741	0.495174	0.493682	0.343857	0.363186	0.529012	0.676962	0.111766	0.267915	0.346111	0.488003	0.0199984
166	ML102912a-PA	0.237015	0.00629773	0.347403	0.0178944	0.0444343	0.524596	0.410424	0.530985	0.485758	0.216534	0.657682	0.709072	0.400837	0.533014	0.630844	0.418625	0.544163	0.597889	0.715859	0.560721	0.352275	0.316282	0.335871	0.418748	0.276705	0.584075	0.635391	0.302715	0.170341	0.256546	0.687676	0.574783	0.236926	0.542235	0.522246	0.497454	0.48893	0.548298	0.540058	0.329135	0.450259	0.600568	0.562187	0.208592	0.190356	0.438088	0.754169	0.100768
167	ML00732a-PA	0.0136761	0.0109808	0.438617	0.0177782	0.0163811	0.423463	0.349646	0.448748	0.425621	0.298663	0.6281	0.612953	0.37196	0.480859	0.519845	0.394127	0.564356	0.527149	0.642952	0.533549	0.377439	0.27382	0.325417	0.434574	0.254628	0.611659	0.667879	0.46451	0.197394	0.311046	0.658491	0.489858	0.221488	0.660639	0.5313	0.394349	0.41931	0.441614	0.484641	0.368866	0.524721	0.57021	0.488382	0.332701	0.168054	0.55136	0.699147	0.0356656
168	ML085716a-PA	0.496757	0.00168725	0.222292	0.00171938	0.00381045	0.395081	0.483923	0.460626	0.432261	0.0297965	0.631388	0.629649	0.3909	0.364463	0.541415	0.471975	0.470206	0.651992	0.681908	0.595274	0.357952	0.399862	0.462702	0.634854	0.356495	0.571066	0.611881	0.384277	0.0469418	0.0883096	0.578555	0.595372	0.346864	0.446421	0.452369	0.535712	0.364957	0.508599	0.515244	0.436041	0.603997	0.553516	0.648121	0.282765	0.345016	0.478002	0.568606	0.0636269
169	ML141129a-PA	0.0967509	0.00224036	0.379866	0.00131199	0.00230442	0.494521	0.44429	0.67887	0.68281	0.0996829	0.720128	0.709546	0.510126	0.397188	0.549203	0.483047	0.618167	0.708149	0.749849	0.767124	0.576012	0.555776	0.609975	0.673746	0.540366	0.373218	0.340585	0.0701214	0.0864401	0.107124	0.364072	0.662398	0.449266	0.169143	0.130527	0.493699	0.516132	0.643461	0.526714	0.479188	0.554238	0.64318	0.750333	0.034519	0.499797	0.306057	0.341237	0.0109414
170	ML03681a-PA	0.00883214	0.0180499	0.559763	0.0221057	0.0386204	0.52256	0.411815	0.615683	0.634864	0.173478	0.733603	0.711384	0.517468	0.733855	0.718145	0.366326	0.646449	0.594874	0.662389	0.643247	0.483299	0.485505	0.519972	0.48994	0.424965	0.401415	0.319583	0.129114	0.202035	0.197266	0.511982	0.64152	0.405448	0.307225	0.383784	0.64611	0.485365	0.674222	0.749997	0.558362	0.546651	0.696924	0.65713	0.0600888	0.33772	0.313275	0.471469	0.014705
171	ML01107a-PA	0.115392	0.614746	0.646795	0.612813	0.712484	0.694449	0.764586	0.342716	0.508955	0.110916	0.124106	0.15058	0.203634	0.0459882	0.083262	0.70233	0.0533994	0.294025	0.195441	0.111678	0.609923	0.487123	0.224591	0.148778	0.533194	0.725619	0.563851	0.1039	0.241898	0.169923	0.614552	0.233796	0.33876	0.359049	0.398367	0.124617	0.602285	0.146859	0.0723701	0.135938	0.0926154	0.15559	0.210818	0.0587679	0.620043	0.799069	0.659612	0.0265535
172	ML01172a-PA	0.127113	0.0976075	0.454429	0.103189	0.124383	0.425914	0.514643	0.607381	0.642103	0.389965	0.765253	0.713848	0.508395	0.596917	0.703594	0.455549	0.640396	0.503311	0.717524	0.685041	0.496827	0.335045	0.367819	0.39289	0.371155	0.385019	0.340543	0.106124	0.162472	0.209978	0.470765	0.50417	0.263873	0.228989	0.377256	0.478642	0.518721	0.449974	0.456331	0.313135	0.384999	0.499259	0.497126	0.0537962	0.290303	0.318307	0.477093	0.011561
173	ML053617a-PA	0.309945	0.00821899	0.450514	0.00742692	0.00683914	0.583496	0.518477	0.502571	0.60433	0.0373808	0.548643	0.51424	0.333035	0.24398	0.39559	0.554513	0.458787	0.68396	0.612241	0.518545	0.50953	0.547283	0.52426	0.526445	0.57004	0.371328	0.407238	0.0872217	0.0453991	0.0490166	0.403745	0.579483	0.41012	0.173625	0.212142	0.48869	0.496302	0.546389	0.42308	0.439636	0.46215	0.597697	0.619472	0.0508687	0.534521	0.436463	0.375015	0.00849129
174	ML14188a-PA	0.711639	0.19717	0.642745	0.528497	0.635079	0.560797	0.623623	0.171095	0.187409	0.0899069	0.0546368	0.0775521	0.15314	0.0297965	0.0466838	0.602079	0.0262171	0.374921	0.095245	0.0532826	0.372363	0.526328	0.31404	0.255427	0.556436	0.540697	0.538351	0.429827	0.433784	0.38369	0.445277	0.321945	0.533346	0.515956	0.344471	0.209389	0.542735	0.249868	0.182485	0.218391	0.188509	0.204157	0.337715	0.328443	0.669226	0.576862	0.559679	0.50213
175	ML034324a-PA	0.646433	0.00417963	0.503168	0.00595426	0.0121363	0.351701	0.292054	0.337775	0.354774	0.0949559	0.284377	0.3981	0.265548	0.215478	0.276444	0.363588	0.205248	0.520932	0.469191	0.294575	0.347607	0.319388	0.416108	0.450247	0.310789	0.412098	0.423482	0.172178	0.242571	0.252189	0.466804	0.445867	0.284028	0.402059	0.293598	0.325965	0.541316	0.517139	0.445458	0.335289	0.357832	0.477647	0.465331	0.141932	0.271154	0.441869	0.547229	0.0671488
176	ML045234a-PA	0.19799	0.0129133	0.506955	0.00511363	0.00558056	0.528194	0.447197	0.471281	0.496571	0.0271469	0.713119	0.574201	0.289973	0.290721	0.444463	0.467917	0.534518	0.643938	0.669648	0.589894	0.375312	0.413456	0.453099	0.467051	0.398052	0.498728	0.582291	0.151015	0.0266704	0.0279377	0.557885	0.528134	0.241719	0.263217	0.296392	0.418312	0.433722	0.482228	0.343962	0.406466	0.426128	0.575729	0.617475	0.0848517	0.372573	0.420416	0.508935	0.010461
177	ML34349a-PA	0.492451	0.0812107	0.537431	0.207431	0.449895	0.418067	0.547951	0.532145	0.666339	0.109553	0.292558	0.437899	0.417953	0.335801	0.443818	0.656621	0.22291	0.43134	0.47359	0.315512	0.662052	0.50727	0.281323	0.277031	0.609446	0.618885	0.413012	0.201902	0.185119	0.188556	0.592432	0.390854	0.382807	0.46006	0.498222	0.386517	0.596606	0.361011	0.296615	0.245294	0.247212	0.342944	0.346945	0.161823	0.569797	0.660382	0.601266	0.0839751
178	ML010530a-PA	0.115534	0.022405	0.332414	0.0518656	0.123957	0.520261	0.497595	0.679147	0.630333	0.0755191	0.415399	0.725046	0.629789	0.678297	0.742095	0.57799	0.335265	0.64611	0.733822	0.324627	0.573252	0.516152	0.227598	0.195474	0.480988	0.564258	0.247176	0.0705678	0.0682719	0.0644479	0.624933	0.635096	0.474646	0.38049	0.632807	0.648603	0.596339	0.484719	0.593584	0.258055	0.245292	0.46985	0.297493	0.0441333	0.359031	0.528901	0.510818	0.0157026
179	ML22251a-PA	0.0422234	0.180596	0.615105	0.131998	0.0799084	0.733998	0.686068	0.634244	0.735648	0.0233595	0.551122	0.532476	0.381881	0.247262	0.327853	0.522206	0.36698	0.610569	0.515774	0.434047	0.706519	0.688681	0.631165	0.547992	0.691305	0.143702	0.0868779	0.0189171	0.0673879	0.0502287	0.156256	0.618478	0.502338	0.0364894	0.0448537	0.401368	0.640637	0.600197	0.413741	0.636612	0.565613	0.627534	0.58071	0.00904169	0.715721	0.160497	0.0830933	0.00204147
180	ML160325a-PA	0.168122	0.0069046	0.352159	0.0202555	0.040173	0.504146	0.423839	0.4974	0.494827	0.141223	0.599585	0.679065	0.306825	0.380927	0.530014	0.474964	0.454581	0.553301	0.680444	0.440552	0.33417	0.302797	0.262413	0.326252	0.286519	0.577684	0.597975	0.282848	0.101633	0.154559	0.666925	0.52987	0.169782	0.4654	0.415058	0.391475	0.489293	0.465383	0.409868	0.260787	0.362095	0.531692	0.476644	0.200773	0.179613	0.424247	0.731393	0.0645588
181	ML00763a-PA	0.36227	0.102476	0.537163	0.0925101	0.0729078	0.629997	0.552657	0.445074	0.585621	0.0315587	0.422822	0.511204	0.307541	0.263975	0.407146	0.450821	0.257281	0.476536	0.448678	0.299464	0.477799	0.460605	0.272391	0.241499	0.490562	0.643362	0.676171	0.165325	0.0378452	0.0324401	0.67995	0.526081	0.325691	0.480023	0.549813	0.417809	0.487931	0.28796	0.319129	0.252342	0.227453	0.351383	0.365372	0.0945529	0.437504	0.649981	0.671135	0.0118413
182	ML004922a-PA	0.818885	0.0294102	0.299473	0.0168328	0.0132533	0.558574	0.533778	0.438277	0.415139	0.0457577	0.534996	0.505801	0.291009	0.278452	0.366045	0.452926	0.254778	0.501899	0.447532	0.345778	0.40164	0.441062	0.554631	0.427117	0.403188	0.191278	0.226769	0.0938128	0.114757	0.0755264	0.240893	0.550303	0.345925	0.14075	0.0966009	0.423306	0.506583	0.585112	0.433255	0.470111	0.368705	0.564937	0.585646	0.039514	0.395433	0.194192	0.194404	0.0249551
183	ML03971a-PA	0.306062	0.0501041	0.561995	0.106835	0.0652784	0.667673	0.52613	0.413942	0.457715	0.0821942	0.605599	0.387664	0.366092	0.330107	0.371992	0.316107	0.396371	0.382973	0.407112	0.439679	0.457815	0.382736	0.423358	0.406697	0.339106	0.166526	0.201695	0.0872664	0.0872631	0.0861797	0.182384	0.353616	0.360507	0.132214	0.10832	0.350075	0.49433	0.469047	0.407424	0.422485	0.431058	0.525941	0.54352	0.0415977	0.352355	0.189077	0.196119	0.0125284
184	ML083810a-PA	0.408918	0.000986921	0.365993	0.00188773	0.00388089	0.212188	0.292986	0.516241	0.53529	0.0451724	0.588071	0.639047	0.265463	0.32547	0.466275	0.581723	0.422056	0.549778	0.607444	0.391769	0.392783	0.388589	0.355674	0.428309	0.379582	0.573705	0.502633	0.258545	0.0691912	0.101713	0.687122	0.582827	0.189725	0.352419	0.327936	0.413473	0.524099	0.556466	0.467959	0.358064	0.458341	0.661247	0.518418	0.152301	0.264564	0.43575	0.637277	0.0682947
185	ML07217a-PA	0.18734	0.0799029	0.530308	0.0582513	0.0664656	0.66374	0.464463	0.152217	0.195826	0.059632	0.178445	0.171673	0.17675	0.20202	0.212158	0.486864	0.177999	0.37278	0.19529	0.298343	0.198803	0.241477	0.329715	0.443038	0.243404	0.431761	0.416899	0.233634	0.124473	0.163068	0.466204	0.32882	0.331856	0.408799	0.494741	0.402395	0.42314	0.405439	0.459903	0.292335	0.368929	0.328219	0.470907	0.161384	0.233887	0.479846	0.501045	0.109903
186	ML01812a-PA	0.14993	0.0145545	0.49192	0.0154221	0.0358613	0.314919	0.463177	0.605657	0.704883	0.0278196	0.572674	0.577776	0.385956	0.369172	0.489964	0.543148	0.322404	0.534052	0.560157	0.528129	0.638101	0.513522	0.501588	0.429823	0.57778	0.467107	0.431079	0.0935782	0.051478	0.0450146	0.550514	0.547942	0.331191	0.211526	0.316493	0.450822	0.593665	0.529807	0.419402	0.310169	0.28557	0.544308	0.594495	0.0565896	0.570201	0.418028	0.490118	0.0227651
187	ML062229a-PA	0.822506	0.000850548	0.334423	0.00105604	0.00128817	0.489415	0.50723	0.322622	0.305946	0.0214555	0.390389	0.40058	0.226715	0.145183	0.294829	0.475475	0.272902	0.562483	0.467314	0.295374	0.278112	0.328792	0.329627	0.370892	0.282469	0.464742	0.455814	0.151936	0.0316999	0.0376634	0.515558	0.485834	0.286884	0.289994	0.314445	0.383217	0.472355	0.371055	0.330764	0.311609	0.365236	0.480149	0.448649	0.0733069	0.263986	0.421721	0.449246	0.0154097
188	ML26751a-PA	0.0165164	0.0615059	0.542009	0.0399554	0.0282338	0.710303	0.525045	0.639137	0.70876	0.0887209	0.809702	0.78292	0.382472	0.476389	0.639696	0.341114	0.660875	0.568182	0.745125	0.729512	0.63036	0.415914	0.509043	0.516852	0.463026	0.196058	0.242459	0.0507674	0.0564735	0.0660984	0.280298	0.618039	0.189037	0.101201	0.0894438	0.442399	0.5772	0.554958	0.438394	0.475467	0.50671	0.639691	0.665057	0.0212684	0.451767	0.162724	0.246797	0.00264832
189	ML12706a-PA	0.0249657	0.0158064	0.348342	0.0471093	0.0681977	0.183568	0.470993	0.543187	0.575304	0.0478415	0.664622	0.661974	0.316426	0.36395	0.453626	0.366224	0.473746	0.620051	0.670994	0.675657	0.531732	0.459072	0.631604	0.546552	0.460559	0.159676	0.199824	0.0533679	0.0761486	0.060031	0.219251	0.605719	0.247971	0.116223	0.0606113	0.410554	0.568788	0.677018	0.404816	0.544993	0.477348	0.665656	0.738666	0.0304691	0.47192	0.153555	0.269562	0.00412269
190	ML047929a-PA	0.774156	0.00416258	0.280366	0.00519869	0.00910242	0.378874	0.451685	0.608241	0.624109	0.0588642	0.583892	0.653313	0.427318	0.319247	0.467256	0.35732	0.374245	0.512349	0.667696	0.632556	0.499419	0.392441	0.44511	0.48717	0.425915	0.274583	0.365982	0.040378	0.0587353	0.072207	0.326196	0.49115	0.253462	0.173482	0.115529	0.325775	0.513205	0.453005	0.346063	0.269534	0.319794	0.399306	0.550361	0.0220254	0.411372	0.239361	0.377385	0.0138347
191	ML002634a-PA	0.00457011	0.0683219	0.708388	0.224867	0.145646	0.634135	0.570283	0.460813	0.595718	0.00854712	0.289781	0.368733	0.337397	0.12757	0.274852	0.530685	0.207622	0.704433	0.432712	0.196722	0.639675	0.712016	0.520196	0.649837	0.719455	0.312966	0.148916	0.124921	0.0457636	0.0790606	0.357854	0.636379	0.635459	0.104572	0.178524	0.528798	0.587475	0.54141	0.503019	0.566236	0.705472	0.611376	0.525314	0.0854083	0.623899	0.365865	0.242111	0.0285355
192	ML01322a-PA	0.0650163	0.00188379	0.299392	0.00552157	0.00536518	0.294757	0.355177	0.492625	0.515351	0.0174069	0.339092	0.502146	0.430286	0.269561	0.466896	0.385611	0.279841	0.80929	0.607377	0.255053	0.49772	0.672234	0.494973	0.445318	0.5884	0.24267	0.101651	0.0453638	0.0746608	0.0608079	0.289354	0.762533	0.69821	0.120373	0.198411	0.724628	0.505265	0.601774	0.627321	0.570921	0.531519	0.682915	0.594407	0.03579	0.459428	0.271967	0.207325	0.00608455
193	ML02306a-PA	0.762156	0.00306914	0.447781	0.00512199	0.00630969	0.258112	0.328749	0.179381	0.20524	0.0141437	0.394686	0.322436	0.0929718	0.111151	0.205432	0.25892	0.203185	0.424963	0.304021	0.284505	0.126439	0.202081	0.347277	0.48967	0.172784	0.294566	0.31802	0.0886354	0.0350035	0.0581286	0.366919	0.438867	0.131558	0.162594	0.127652	0.311903	0.265779	0.380369	0.32828	0.347044	0.487032	0.475536	0.566597	0.0558628	0.147247	0.177136	0.317005	0.0127937
194	ML258220a-PA	0.0387133	0.0382351	0.390425	0.0544324	0.099878	0.267328	0.553201	0.548363	0.65441	0.146252	0.812733	0.667674	0.342989	0.378636	0.569754	0.489543	0.504132	0.45868	0.656457	0.78645	0.635485	0.322372	0.627987	0.58375	0.390587	0.151508	0.255103	0.0349128	0.13974	0.137236	0.183704	0.475118	0.185968	0.0744688	0.0656199	0.372411	0.577754	0.527295	0.32289	0.375308	0.366236	0.549275	0.79951	0.0160778	0.472276	0.125933	0.206811	0.0040023
195	ML115517a-PA	0.302905	0.0465913	0.55523	0.0707676	0.135412	0.444814	0.58743	0.563043	0.581413	0.0325914	0.600128	0.633604	0.475591	0.533646	0.685628	0.517032	0.303301	0.407408	0.569287	0.447304	0.453039	0.376053	0.288048	0.28228	0.370663	0.509964	0.52459	0.105073	0.0317398	0.0330172	0.60918	0.476553	0.295512	0.330964	0.579801	0.534154	0.578393	0.32103	0.381916	0.186596	0.192455	0.38208	0.344851	0.080945	0.399078	0.397561	0.506894	0.0330712
196	ML17903a-PA	0.0442379	0.000488287	0.270162	0.000622948	0.00117161	0.311342	0.37594	0.415572	0.470199	0.0106754	0.494062	0.549777	0.267239	0.229743	0.403866	0.451125	0.339038	0.642908	0.601565	0.337487	0.373599	0.405753	0.388959	0.489721	0.413148	0.2934	0.268883	0.116432	0.0228907	0.0326103	0.374112	0.578648	0.268173	0.175365	0.14678	0.44865	0.499404	0.514973	0.458242	0.420421	0.524252	0.608347	0.533363	0.0673465	0.282869	0.248175	0.343828	0.0135232
197	ML19132a-PA	0.0431722	0.0344832	0.471761	0.0709127	0.101701	0.320943	0.450482	0.7028	0.680961	0.0891734	0.519311	0.547361	0.62608	0.281706	0.407586	0.461733	0.302875	0.613159	0.625786	0.337139	0.711005	0.694768	0.394705	0.29913	0.676076	0.157634	0.0820502	0.0360031	0.0960508	0.0697988	0.144368	0.529848	0.628195	0.0530559	0.0720769	0.389598	0.618729	0.532296	0.35087	0.357507	0.285457	0.559842	0.460354	0.0291391	0.669008	0.200169	0.094171	0.038845
198	ML143012a-PA	0.0635074	0.0669103	0.476667	0.12188	0.205846	0.591796	0.763927	0.380075	0.503097	0.0136269	0.145438	0.179443	0.263022	0.0644161	0.115304	0.576125	0.0862796	0.446044	0.231547	0.125644	0.613732	0.623252	0.363847	0.267843	0.603016	0.248769	0.112982	0.022194	0.0490362	0.0348617	0.219938	0.369481	0.54303	0.0666962	0.095753	0.238386	0.594868	0.268963	0.148238	0.333905	0.263225	0.312208	0.236476	0.015116	0.692715	0.345026	0.127599	0.00640352
199	ML029619a-PA	0.229493	0.0255526	0.603562	0.0602945	0.0315686	0.622855	0.464194	0.409924	0.544506	0.00775586	0.139892	0.232476	0.257186	0.158961	0.184659	0.66509	0.138595	0.485369	0.264717	0.188326	0.585641	0.610223	0.308532	0.28691	0.640986	0.517105	0.253012	0.0585057	0.022308	0.0206473	0.521986	0.422841	0.47193	0.246795	0.341854	0.332835	0.64288	0.409555	0.289639	0.325758	0.31383	0.362676	0.329743	0.0290436	0.612701	0.56596	0.446094	0.00551658
200	ML05679a-PA	0.232638	0.438007	0.451571	0.513951	0.548178	0.406665	0.669581	0.310307	0.468842	0.0368263	0.176567	0.154589	0.252322	0.0998664	0.131688	0.613229	0.065458	0.388733	0.173163	0.095712	0.648985	0.607343	0.28986	0.221172	0.64743	0.279282	0.116006	0.0164145	0.120213	0.0957342	0.231998	0.3595	0.553047	0.0829702	0.168534	0.295119	0.643762	0.243623	0.226458	0.239328	0.200229	0.291203	0.326944	0.0132961	0.694892	0.391139	0.142018	0.00530989
201	ML15723a-PA	0.481881	0.0438898	0.365256	0.108688	0.194393	0.125662	0.427315	0.293898	0.392701	0.0360093	0.0993858	0.148806	0.221295	0.0411951	0.0884882	0.664592	0.0410042	0.359798	0.151779	0.0624053	0.579064	0.655266	0.188746	0.155921	0.760539	0.397423	0.390338	0.145164	0.0709546	0.0740468	0.358626	0.342199	0.508756	0.291098	0.202831	0.217914	0.659955	0.188489	0.136716	0.122551	0.126443	0.198548	0.291639	0.106245	0.79464	0.446341	0.391046	0.0249014
202	ML073413a-PA	0.181573	0.00170372	0.115059	0.00127539	0.00183793	0.232327	0.397881	0.363841	0.43268	0.0521271	0.508536	0.365919	0.242037	0.328579	0.343528	0.352955	0.370398	0.529221	0.410328	0.467503	0.313883	0.396421	0.537307	0.579648	0.372144	0.180872	0.129027	0.0109278	0.0683652	0.0954512	0.218974	0.4744	0.307458	0.072405	0.106605	0.446252	0.406811	0.587409	0.586221	0.437089	0.536672	0.618977	0.682273	0.00560654	0.298067	0.167404	0.145061	0.00113655
203	ML141122a-PA	0.0973267	0.00625988	0.350948	0.00484718	0.00469135	0.226812	0.349022	0.386903	0.424664	0.00985544	0.474597	0.554587	0.297195	0.303596	0.466552	0.367146	0.329655	0.691494	0.55689	0.395374	0.362942	0.509663	0.451861	0.422095	0.450526	0.20861	0.290489	0.0661436	0.0233654	0.0230046	0.298108	0.666714	0.399134	0.130383	0.205427	0.595902	0.47215	0.497109	0.487654	0.39948	0.397935	0.597162	0.549474	0.0395708	0.422508	0.197422	0.231308	0.00320979
204	ML029911a-PA	0.0144252	0.00227164	0.392356	0.00585397	0.0110443	0.553741	0.454473	0.493614	0.594875	0.0201888	0.431066	0.558214	0.333646	0.395725	0.442694	0.590967	0.359423	0.440113	0.538743	0.425792	0.455875	0.355525	0.26728	0.269538	0.403672	0.442291	0.455156	0.0917248	0.0178559	0.0196798	0.553667	0.453576	0.225779	0.377851	0.371652	0.355234	0.583905	0.419969	0.407388	0.209078	0.22426	0.443975	0.434908	0.0626936	0.294565	0.380249	0.586262	0.0111471
205	ML12237a-PA	0.0169451	0.0121818	0.350912	0.00697044	0.014802	0.599196	0.396457	0.463757	0.558513	0.0583303	0.348177	0.514986	0.332289	0.316373	0.412092	0.311033	0.230981	0.476357	0.4719	0.272187	0.391906	0.387047	0.345441	0.23111	0.395161	0.159311	0.1667	0.0690775	0.0961069	0.0592958	0.191069	0.504806	0.314793	0.172289	0.106449	0.388128	0.571042	0.45093	0.387482	0.269543	0.184869	0.391808	0.491525	0.0399961	0.281216	0.145537	0.210376	0.00942766
206	ML218817a-PA	0.18189	0.0121509	0.27711	0.0214761	0.0457049	0.170843	0.557456	0.265023	0.390831	0.0711227	0.326646	0.323333	0.186576	0.116938	0.22883	0.540314	0.121575	0.377792	0.303043	0.213553	0.420837	0.325054	0.294484	0.301588	0.346633	0.420833	0.544294	0.176729	0.12823	0.141088	0.46729	0.395433	0.235424	0.343657	0.310527	0.286816	0.537921	0.274946	0.233627	0.180524	0.195671	0.281464	0.476155	0.139337	0.447299	0.417642	0.540581	0.0435732
207	ML17472a-PA	0.69038	0.000324302	0.355185	0.000347001	0.000398213	0.197936	0.21552	0.321357	0.334187	0.0125597	0.44519	0.412419	0.191793	0.178992	0.299464	0.409774	0.310828	0.635606	0.444698	0.452445	0.297349	0.397218	0.542396	0.555044	0.340078	0.216413	0.237531	0.0384386	0.0270714	0.0272637	0.272862	0.592609	0.315731	0.0972068	0.107149	0.472072	0.483989	0.58941	0.446179	0.408933	0.425161	0.605318	0.693206	0.0160119	0.358651	0.181859	0.237133	0.00504283
208	ML124228a-PA	0.482659	0.000912122	0.2724	0.00157836	0.00191821	0.383273	0.342918	0.251438	0.320011	0.0254878	0.289155	0.256312	0.124417	0.0968346	0.145078	0.431762	0.243948	0.530375	0.321234	0.384195	0.32592	0.397434	0.3895	0.515011	0.447982	0.272541	0.231453	0.0371186	0.0560465	0.0993348	0.315456	0.434987	0.219101	0.109421	0.0963348	0.273237	0.516361	0.45986	0.28727	0.306783	0.453681	0.490189	0.554344	0.0233457	0.442424	0.252109	0.275077	0.00505043
209	ML046323a-PA	0.0295559	0.0137945	0.507082	0.0177893	0.0124479	0.680555	0.638003	0.328649	0.403576	0.00654581	0.290743	0.243174	0.190278	0.112421	0.153117	0.627345	0.116534	0.394759	0.279647	0.164726	0.41984	0.431662	0.310874	0.265651	0.429524	0.385024	0.341859	0.0851471	0.0186116	0.0161906	0.397412	0.345383	0.286337	0.187825	0.178144	0.225791	0.532129	0.319912	0.23434	0.281448	0.26058	0.385617	0.399683	0.0520168	0.449335	0.361955	0.33841	0.00875435
210	ML04001a-PA	0.0192874	0.0130547	0.332568	0.0113159	0.0255327	0.302461	0.616273	0.476919	0.613794	0.0381065	0.552106	0.461917	0.288561	0.193235	0.360164	0.388907	0.265645	0.542289	0.530302	0.516868	0.560915	0.47526	0.530914	0.543613	0.502968	0.162894	0.180488	0.0159857	0.0695989	0.0882092	0.202151	0.464077	0.277475	0.0668892	0.064004	0.359303	0.572704	0.500892	0.329731	0.323824	0.382373	0.488656	0.689784	0.00853139	0.529523	0.147305	0.189277	0.00261989
211	ML084423a-PA	0.03912	0.00222898	0.399872	0.00216676	0.0055521	0.581369	0.365907	0.432001	0.460002	0.0376993	0.547316	0.56802	0.284247	0.376176	0.468476	0.242411	0.411444	0.471576	0.628053	0.613924	0.314378	0.235632	0.328416	0.323963	0.22171	0.201304	0.296032	0.0702178	0.0240889	0.0291196	0.30217	0.392145	0.13811	0.208575	0.151049	0.305587	0.547692	0.446139	0.348516	0.202272	0.235478	0.455604	0.532328	0.0379992	0.207528	0.127743	0.389658	0.00676603
212	ML046710a-PA	0.0193447	0.0320793	0.478863	0.0417	0.0395259	0.740089	0.699566	0.385952	0.498523	0.00753685	0.26756	0.317682	0.226432	0.0904053	0.203261	0.465345	0.127177	0.563637	0.419062	0.214762	0.487356	0.482245	0.310527	0.298621	0.498516	0.347547	0.224644	0.0453212	0.0235645	0.0234886	0.35632	0.44165	0.342508	0.103518	0.163024	0.29433	0.574231	0.305816	0.2384	0.29541	0.30661	0.388821	0.372825	0.0225223	0.506205	0.288308	0.276941	0.00532702
213	ML059820a-PA	0.24142	0.0242517	0.614522	0.0517885	0.117528	0.802603	0.649092	0.605885	0.706046	0.0215672	0.395234	0.543309	0.421873	0.362467	0.469688	0.658671	0.268984	0.422738	0.590448	0.277081	0.663374	0.430485	0.148536	0.105849	0.497261	0.504335	0.235795	0.0532982	0.0225433	0.0171873	0.53569	0.3728	0.252254	0.183668	0.334864	0.294252	0.660272	0.299663	0.243518	0.157092	0.123748	0.336804	0.201824	0.0326929	0.408403	0.523853	0.450615	0.0133668
214	ML03238a-PA	0.00373095	0.00515991	0.240874	0.0130662	0.0242839	0.15714	0.532044	0.678518	0.724035	0.0413488	0.609109	0.624437	0.426495	0.297075	0.468506	0.598604	0.358834	0.464044	0.642446	0.474309	0.69081	0.470109	0.30192	0.242069	0.600109	0.369152	0.318668	0.0278159	0.0283935	0.0245631	0.410406	0.440717	0.250558	0.123262	0.170598	0.28292	0.608046	0.325124	0.229656	0.180946	0.162719	0.408231	0.41236	0.0148528	0.533116	0.304858	0.346577	0.00557361
215	ML234010a-PA	0.00114838	0.103966	0.506837	0.0750591	0.0704137	0.762678	0.675108	0.39588	0.542968	0.0195739	0.329049	0.35576	0.298688	0.274642	0.30357	0.572894	0.197882	0.411628	0.410086	0.250265	0.620158	0.392306	0.246419	0.189816	0.469675	0.423346	0.324505	0.101982	0.0281708	0.0239567	0.479183	0.3465	0.295303	0.245641	0.412056	0.282055	0.642284	0.294027	0.282288	0.226954	0.201125	0.31399	0.279095	0.0784268	0.493113	0.581763	0.42386	0.0133944
216	ML05381a-PA	0.479392	0.212845	0.815499	0.60575	0.633149	0.768835	0.585976	0.344662	0.48717	0.0541178	0.0723089	0.14324	0.311314	0.0921769	0.118484	0.573928	0.0431542	0.246569	0.149825	0.0315392	0.617627	0.595182	0.0596189	0.0497386	0.698593	0.267503	0.112342	0.0554202	0.096917	0.081204	0.245911	0.223449	0.483987	0.199188	0.242673	0.174101	0.737529	0.10795	0.129002	0.100049	0.0825825	0.114351	0.0849977	0.0426663	0.654712	0.353095	0.250521	0.0100103
217	ML078921a-PA	0.14764	0.010836	0.452998	0.0126279	0.0212371	0.286344	0.543543	0.486204	0.603622	0.00455847	0.383879	0.507556	0.317059	0.237661	0.43049	0.681331	0.134324	0.31937	0.457515	0.209164	0.480276	0.345778	0.165879	0.12433	0.40167	0.592676	0.555688	0.0772027	0.00645646	0.00532153	0.659144	0.359778	0.185103	0.331249	0.483195	0.299553	0.586788	0.182484	0.186603	0.104084	0.086539	0.243135	0.218574	0.0599315	0.347689	0.484394	0.556219	0.0129107
218	ML05485a-PA	0.109181	0.00799772	0.288841	0.00634133	0.00976277	0.389108	0.473792	0.438636	0.51232	0.019362	0.397073	0.403684	0.326245	0.178345	0.304084	0.456661	0.189609	0.592342	0.505283	0.349339	0.443207	0.463896	0.42986	0.377875	0.468517	0.212248	0.199701	0.0144942	0.0402016	0.0384885	0.24667	0.484212	0.370274	0.0632001	0.131364	0.370701	0.578086	0.406158	0.333597	0.274665	0.269217	0.412643	0.455853	0.00743873	0.469046	0.241286	0.179959	0.000973577
219	ML002635a-PA	0.00708696	0.119532	0.585418	0.22109	0.277776	0.444328	0.600668	0.279035	0.41109	0.00530184	0.1276	0.201987	0.195064	0.0516438	0.136591	0.505528	0.0802933	0.595826	0.282477	0.0728467	0.514398	0.588212	0.30539	0.408105	0.599273	0.277501	0.135147	0.165034	0.0334863	0.0544613	0.317328	0.474753	0.499679	0.113593	0.169929	0.36317	0.601301	0.369714	0.309942	0.408143	0.538669	0.447879	0.323252	0.115872	0.547486	0.310207	0.245333	0.0529237
220	ML097514a-PA	0.648908	0.117874	0.485937	0.318672	0.552744	0.192228	0.624635	0.351405	0.487511	0.0133433	0.0900055	0.102209	0.308851	0.087061	0.0963045	0.572454	0.0343209	0.351017	0.132643	0.067008	0.766943	0.676349	0.316351	0.142449	0.690228	0.123322	0.0539979	0.00265649	0.0589059	0.0263824	0.109143	0.294539	0.658991	0.038315	0.084305	0.250385	0.71827	0.263287	0.207649	0.198964	0.0979896	0.211485	0.274491	0.00106828	0.80318	0.234113	0.0664293	0.00065212
221	ML19401a-PA	0.723862	0.00439317	0.337899	0.00463806	0.0111075	0.50285	0.439266	0.146899	0.179712	0.0199549	0.140777	0.199962	0.109291	0.0737237	0.164448	0.421321	0.0764679	0.301393	0.191739	0.105535	0.143717	0.20318	0.148497	0.207348	0.174118	0.484477	0.436541	0.110043	0.0412388	0.0597557	0.522157	0.293086	0.170719	0.314912	0.379447	0.261209	0.398989	0.178199	0.190821	0.125428	0.179944	0.23903	0.243979	0.0597924	0.180007	0.434531	0.428113	0.0352086
222	ML17732a-PA	0.462825	0.00161018	0.513597	0.0029545	0.0100332	0.405945	0.406434	0.356079	0.437375	0.014755	0.346391	0.39133	0.193995	0.193122	0.258538	0.587861	0.196062	0.332952	0.381305	0.347687	0.351247	0.287301	0.271786	0.240571	0.305858	0.39344	0.467114	0.103804	0.022984	0.0213721	0.451081	0.332508	0.143898	0.255915	0.212455	0.216024	0.602803	0.367103	0.212961	0.159109	0.148227	0.355876	0.394996	0.0510291	0.295075	0.291968	0.527746	0.0210124
223	ML061520a-PA	0.174169	0.00335225	0.412424	0.00621937	0.0107255	0.329188	0.372853	0.37027	0.464805	0.00950975	0.232673	0.41025	0.223889	0.255125	0.340486	0.697343	0.161855	0.331115	0.353696	0.105152	0.398713	0.333842	0.113923	0.0984763	0.374283	0.504281	0.30019	0.0916162	0.016341	0.0168375	0.597966	0.385365	0.185268	0.281296	0.436952	0.319391	0.59016	0.297753	0.303035	0.141844	0.144857	0.362662	0.194022	0.0626895	0.228179	0.506375	0.508401	0.0129529
224	ML04842a-PA	0.351374	0.00482166	0.248226	0.0090282	0.0094504	0.458993	0.404853	0.418527	0.542473	0.0105221	0.162782	0.289259	0.30921	0.0926003	0.221097	0.554934	0.0991253	0.534046	0.392103	0.0926241	0.534496	0.51232	0.115248	0.109468	0.480756	0.36823	0.156694	0.041593	0.0189952	0.0170924	0.37486	0.403651	0.45292	0.136575	0.25449	0.315241	0.513776	0.185086	0.200811	0.131912	0.127019	0.264939	0.192305	0.0315503	0.441031	0.435846	0.284269	0.00433906
225	ML074214a-PA	0.0704519	0.185385	0.445483	0.0764142	0.0893148	0.538446	0.584831	0.388555	0.567185	0.0821566	0.261961	0.243192	0.25401	0.0976941	0.192641	0.586444	0.125854	0.303592	0.283362	0.143132	0.560284	0.487579	0.129445	0.146058	0.458496	0.303899	0.244574	0.0296581	0.067211	0.0877516	0.296523	0.25579	0.281884	0.115684	0.166458	0.202553	0.597213	0.139005	0.112561	0.105875	0.140177	0.200824	0.244491	0.015666	0.489504	0.37631	0.213641	0.0034499
226	ML09014a-PA	0.779709	0.00844181	0.271944	0.0105957	0.0180329	0.187724	0.259054	0.232331	0.259651	0.0616866	0.174683	0.207595	0.158357	0.190286	0.161935	0.376545	0.0698436	0.325219	0.190245	0.147604	0.284019	0.306133	0.284641	0.241581	0.246719	0.172483	0.139807	0.0375435	0.209481	0.161659	0.216553	0.35203	0.258668	0.136412	0.118381	0.268216	0.583277	0.464817	0.374286	0.197209	0.1603	0.357855	0.397554	0.0200321	0.216887	0.169603	0.224316	0.0146778
227	ML311637a-PA	0.00471106	0.649764	0.848991	0.887848	0.823698	0.848857	0.770255	0.352028	0.514393	0.00325142	0.0447278	0.121712	0.201413	0.0238673	0.0515357	0.75623	0.0152619	0.226877	0.149599	0.0199132	0.650163	0.583562	0.0664982	0.0390947	0.720626	0.424264	0.203068	0.0862275	0.0125333	0.00764719	0.362192	0.179848	0.354464	0.104131	0.200344	0.0774525	0.698838	0.0864625	0.0351102	0.0590796	0.0370049	0.0860386	0.0455619	0.0857386	0.774689	0.530454	0.296998	0.0704139
228	ML150410a-PA	0.144351	0.0164164	0.483821	0.0308971	0.0648747	0.352931	0.478375	0.497074	0.600764	0.00939432	0.29697	0.519783	0.336387	0.35995	0.519072	0.624551	0.152949	0.335306	0.436152	0.142561	0.520252	0.374709	0.119826	0.0913564	0.453612	0.391325	0.177234	0.0334358	0.0133374	0.0117315	0.501187	0.418032	0.226668	0.172792	0.404926	0.409501	0.670149	0.248146	0.293016	0.122871	0.109353	0.307131	0.168219	0.0209371	0.323782	0.345173	0.360038	0.00427394
229	ML279842a-PA	0.733644	0.00121713	0.375512	0.00352572	0.0058398	0.261869	0.298277	0.293485	0.32104	0.00832636	0.2782	0.376213	0.177631	0.212793	0.335701	0.583911	0.20617	0.329076	0.345377	0.205234	0.261931	0.240923	0.146341	0.155034	0.21417	0.358223	0.253403	0.0693765	0.0144535	0.0159407	0.482784	0.355375	0.146209	0.200184	0.308195	0.321866	0.486196	0.296254	0.25232	0.175779	0.189323	0.341502	0.234056	0.0389751	0.167806	0.289457	0.396981	0.0107199
230	ML109010a-PA	0.186289	0.0125799	0.535826	0.0262086	0.0474487	0.737685	0.59634	0.119597	0.272376	0.000882034	0.0416695	0.0734704	0.0595466	0.0140191	0.0413797	0.589579	0.0188075	0.178068	0.0707672	0.0216622	0.295068	0.28635	0.0746513	0.0671111	0.345232	0.37246	0.234061	0.108273	0.00388946	0.00349836	0.371684	0.179159	0.168454	0.16085	0.177317	0.107194	0.499223	0.0783738	0.0612781	0.0776522	0.0738494	0.119513	0.0977995	0.112796	0.366244	0.391624	0.290525	0.0422984
231	ML234017a-PA	0.101475	0.676575	0.784772	0.853894	0.884377	0.57347	0.751135	0.235162	0.397165	0.00534563	0.0158013	0.0440671	0.18348	0.0193329	0.0338865	0.533938	0.00907086	0.162271	0.0751762	0.00633512	0.64954	0.505135	0.0216196	0.00941636	0.535943	0.187082	0.0332807	0.0023237	0.0096745	0.00363848	0.123588	0.0935521	0.43272	0.0381763	0.0909299	0.0633289	0.703237	0.029504	0.0262335	0.0369997	0.0144436	0.0433729	0.0180295	0.0009206	0.637298	0.362653	0.0666518	0.000653539
232	ML114621a-PA	0.0442824	0.000946021	0.480358	0.00256302	0.0061581	0.334695	0.368451	0.350725	0.44691	0.00528204	0.243491	0.3737	0.208619	0.175011	0.278926	0.653282	0.131196	0.410546	0.344545	0.140684	0.420514	0.38192	0.184382	0.149698	0.433832	0.38963	0.184366	0.0474383	0.0148937	0.0140965	0.477218	0.436683	0.240439	0.137509	0.263227	0.33127	0.636468	0.3509	0.30739	0.172416	0.162533	0.434889	0.273831	0.030324	0.353877	0.407179	0.344345	0.0106169
233	ML04078a-PA	0.0563822	0.00695428	0.442687	0.0148767	0.0250291	0.199123	0.406755	0.467147	0.57922	0.005081	0.287187	0.454552	0.26613	0.179665	0.316479	0.682758	0.135861	0.376445	0.445498	0.151423	0.528335	0.413634	0.161538	0.128178	0.479961	0.403648	0.249117	0.0360333	0.0108571	0.00928946	0.458336	0.375237	0.198612	0.161532	0.244108	0.251658	0.662821	0.250902	0.203032	0.145265	0.126066	0.319436	0.204129	0.0236359	0.363847	0.402685	0.344997	0.00470175
234	ML120737b-PA	0.172116	0.000156161	0.294726	0.000550208	0.00118816	0.348278	0.250923	0.34082	0.388511	0.0111705	0.241611	0.333889	0.198226	0.116053	0.212346	0.528246	0.193006	0.532047	0.394967	0.237589	0.343484	0.406548	0.259823	0.281492	0.39185	0.318738	0.218541	0.0390928	0.0275707	0.0345224	0.351682	0.457269	0.280038	0.119328	0.125692	0.319646	0.52063	0.425512	0.293102	0.196321	0.234807	0.444976	0.419631	0.0160903	0.358636	0.239783	0.273289	0.00788945
235	ML16588a-PA	0.252656	0.00210807	0.477511	0.00846653	0.0262474	0.606545	0.55619	0.434025	0.578844	0.00635139	0.196951	0.343207	0.24153	0.167513	0.25318	0.690416	0.11787	0.341834	0.374698	0.207262	0.590146	0.381914	0.175174	0.11875	0.510266	0.490428	0.215479	0.0380567	0.0131389	0.00967523	0.478376	0.309413	0.199905	0.169762	0.224631	0.221413	0.683772	0.27952	0.187049	0.113399	0.085736	0.274375	0.245182	0.0184609	0.446225	0.428792	0.399164	0.00630964
236	ML08267a-PA	0.688278	0.00276789	0.228703	0.0027425	0.00566953	0.320006	0.297751	0.418705	0.553232	0.283467	0.513028	0.397318	0.226046	0.234146	0.255483	0.268234	0.416323	0.226857	0.404193	0.559975	0.39626	0.225711	0.230143	0.271505	0.279946	0.0943074	0.108319	0.0212043	0.123045	0.180651	0.121672	0.225328	0.104755	0.0462649	0.0346968	0.125498	0.56983	0.264722	0.166742	0.132666	0.191303	0.280741	0.390529	0.00801702	0.265556	0.0727743	0.129075	0.00253987
237	ML128215a-PA	0.191385	0.205165	0.40799	0.189245	0.458999	0.565428	0.734415	0.361882	0.495734	0.00694018	0.044189	0.0909064	0.272631	0.0201389	0.0547396	0.669543	0.0148438	0.270219	0.159693	0.0345699	0.659477	0.576552	0.0841051	0.0531422	0.660737	0.212486	0.0942624	0.00707726	0.0197222	0.012021	0.164842	0.159788	0.47697	0.0409512	0.102164	0.0879872	0.696786	0.0843919	0.0361656	0.0492889	0.0321901	0.0604982	0.0756242	0.00400257	0.735588	0.314322	0.127148	0.00412889
238	ML071315a-PA	0.00734845	0.11507	0.61748	0.168704	0.222218	0.428478	0.464388	0.647258	0.746388	0.00169049	0.128436	0.311255	0.633917	0.157557	0.333754	0.732427	0.0740113	0.375189	0.42158	0.0846665	0.823373	0.703711	0.0901475	0.0397397	0.734461	0.213396	0.0720856	0.0113653	0.00204508	0.000940437	0.196776	0.261471	0.638126	0.0662255	0.215394	0.26739	0.764458	0.115042	0.0849173	0.102848	0.0491705	0.111113	0.071228	0.00634913	0.813777	0.402093	0.0929418	0.00148604
239	ML002630a-PA	0.418853	0.0779023	0.660693	0.187567	0.349164	0.784886	0.634336	0.232348	0.275783	0.00819765	0.0473308	0.0491164	0.221725	0.0369179	0.0438004	0.682357	0.0237577	0.0850813	0.0769362	0.048279	0.546629	0.243407	0.0500653	0.0555993	0.295059	0.261003	0.207269	0.0253905	0.00639755	0.00731412	0.234891	0.0563486	0.254331	0.167673	0.232595	0.0447268	0.696769	0.0455549	0.0372768	0.0325967	0.0386266	0.034361	0.070378	0.015973	0.514333	0.350132	0.235212	0.0143304
240	ML06301a-PA	0.741198	0.00831753	0.589143	0.0424869	0.0343484	0.641866	0.578726	0.31134	0.383857	0.00358442	0.142807	0.199221	0.14819	0.0410283	0.0950799	0.524007	0.0572221	0.283558	0.2506	0.060618	0.346668	0.331848	0.0923397	0.0957289	0.285338	0.142098	0.0614036	0.0225542	0.00884198	0.00867381	0.164194	0.223162	0.181196	0.0384017	0.0441741	0.113716	0.529352	0.167053	0.0937894	0.100157	0.1002	0.213715	0.110982	0.0222535	0.313694	0.137218	0.127015	0.0109219
241	ML05503a-PA	0.00402566	0.00486124	0.333954	0.0137501	0.0191841	0.369006	0.341024	0.280243	0.315587	0.0359562	0.21238	0.177916	0.197136	0.0629337	0.127773	0.481424	0.13267	0.535174	0.257709	0.160334	0.466	0.584907	0.342126	0.332815	0.601187	0.094782	0.0570028	0.014927	0.103222	0.127868	0.115435	0.41548	0.454808	0.0277195	0.0424075	0.307858	0.74185	0.484231	0.285847	0.297235	0.348243	0.527155	0.461138	0.00862733	0.639519	0.112195	0.0713363	0.00536832
242	ML475510a-PA	0.721146	0.0392265	0.585192	0.0789044	0.122775	0.432076	0.331658	0.11179	0.193601	0.00999807	0.0221553	0.0710442	0.103847	0.0534352	0.0688441	0.620732	0.0116408	0.180862	0.0656484	0.0281657	0.257481	0.254257	0.0577772	0.0716289	0.274411	0.398342	0.181033	0.0348413	0.0381847	0.0423028	0.371431	0.18794	0.266074	0.263854	0.348307	0.165567	0.641859	0.109024	0.118331	0.052688	0.0612842	0.070803	0.0795233	0.0177285	0.311025	0.469921	0.308665	0.0153023
243	ML12911a-PA	0.0107422	0.410553	0.584641	0.432956	0.400547	0.531262	0.801485	0.248308	0.492366	0.0122145	0.107772	0.116268	0.178382	0.0492938	0.0940073	0.547383	0.037701	0.166178	0.130855	0.0944635	0.621861	0.360392	0.131214	0.0870566	0.472306	0.197014	0.150726	0.0151235	0.0255869	0.0183226	0.168427	0.147195	0.246519	0.0867614	0.114791	0.116501	0.70996	0.0914382	0.0510108	0.0730177	0.0524153	0.0808162	0.168393	0.00921589	0.669643	0.281085	0.183535	0.00275672
244	ML029514a-PA	0.0357504	0.0214584	0.314364	0.0590046	0.0358743	0.415664	0.503896	0.363459	0.451303	0.0121742	0.377032	0.424853	0.319658	0.217248	0.355857	0.355386	0.188742	0.455612	0.427782	0.250631	0.525472	0.400898	0.295641	0.253534	0.457439	0.137516	0.123465	0.0225091	0.0316124	0.0255305	0.152926	0.442055	0.33753	0.0711821	0.118883	0.377091	0.654502	0.293598	0.295642	0.255322	0.21344	0.321894	0.361105	0.014798	0.570125	0.18665	0.131392	0.00337631
245	ML36936a-PA	0.721096	0.00211647	0.352539	0.0013153	0.00239195	0.466757	0.401532	0.354106	0.442462	0.020125	0.312314	0.351099	0.186681	0.18141	0.23733	0.559779	0.216302	0.329999	0.317108	0.368785	0.36349	0.339445	0.214672	0.272688	0.428588	0.257341	0.198595	0.0145902	0.0186808	0.0288778	0.302836	0.366406	0.17583	0.0776904	0.118598	0.242932	0.574344	0.303337	0.231144	0.123047	0.178531	0.298028	0.368052	0.00723707	0.388615	0.189138	0.256474	0.00363241
246	ML06551a-PA	0.0364471	0.00979149	0.49413	0.0180789	0.0376673	0.448197	0.600582	0.564367	0.693336	0.00678175	0.363241	0.502735	0.315324	0.171397	0.313595	0.589411	0.152879	0.341124	0.51913	0.196316	0.64527	0.378459	0.153395	0.0934348	0.462693	0.338243	0.242171	0.0299744	0.00758939	0.00508091	0.340929	0.30881	0.16693	0.115489	0.130859	0.168712	0.7042	0.165945	0.144246	0.100884	0.0695623	0.215548	0.200987	0.015645	0.439817	0.292838	0.296826	0.00598568
247	ML00354a-PA	0.357533	0.324104	0.605607	0.529307	0.426495	0.560993	0.813892	0.184457	0.380563	0.00118147	0.0599825	0.0656038	0.0832509	0.0105344	0.0329942	0.801624	0.0114406	0.0984047	0.0683588	0.0234639	0.519197	0.319729	0.0586503	0.0288587	0.505398	0.304325	0.139892	0.00987337	0.0045289	0.00215392	0.23988	0.0999164	0.156637	0.0501015	0.0879933	0.0483503	0.800982	0.0450234	0.0184993	0.0431173	0.0217975	0.055585	0.0619003	0.00474353	0.650409	0.367209	0.14866	0.00045967
248	ML069711a-PA	0.0767642	0.000226537	0.340504	0.000813026	0.00150301	0.41036	0.428909	0.265059	0.289053	0.00713412	0.374116	0.358901	0.157032	0.0975864	0.235631	0.603475	0.181321	0.397387	0.377682	0.279603	0.285298	0.243932	0.267427	0.329485	0.305448	0.375471	0.328619	0.0514154	0.0179701	0.0255814	0.411997	0.378702	0.151272	0.144993	0.163965	0.267147	0.496606	0.346186	0.204437	0.211587	0.273329	0.406568	0.446073	0.028338	0.305805	0.274821	0.342005	0.00974887
249	ML020035a-PA	0.0505721	0.0163076	0.535114	0.0136268	0.0160168	0.430324	0.564474	0.096517	0.141168	0.00635132	0.0898498	0.102051	0.0468695	0.0546607	0.0671796	0.557738	0.062624	0.241054	0.0948759	0.131817	0.187284	0.176038	0.208437	0.231841	0.183119	0.233285	0.183146	0.0386488	0.0206813	0.0248341	0.2625	0.243399	0.123988	0.0993476	0.11937	0.16406	0.449523	0.247118	0.199334	0.133922	0.163941	0.227602	0.358201	0.0201886	0.210551	0.256129	0.242026	0.00550461
250	ML07082a-PA	0.0200088	0.00211399	0.327845	0.00189099	0.00218584	0.249091	0.415534	0.274494	0.303829	0.00662023	0.468708	0.319796	0.161123	0.155383	0.247006	0.566942	0.151902	0.16638	0.326093	0.25938	0.199702	0.120158	0.146804	0.165208	0.144376	0.26465	0.451546	0.113579	0.00621379	0.00741467	0.358358	0.154368	0.0643396	0.217307	0.179943	0.121362	0.36085	0.146489	0.125848	0.0947826	0.112603	0.18516	0.238159	0.0797265	0.142835	0.16122	0.34824	0.0144465
251	ML327447a-PA	0.00228827	0.0321496	0.435962	0.0710044	0.0655654	0.704256	0.805626	0.463956	0.63538	0.00146495	0.12114	0.177444	0.38472	0.0546982	0.125073	0.739729	0.0439315	0.416643	0.245945	0.114361	0.800049	0.705214	0.290435	0.13797	0.804018	0.163975	0.0911926	0.0054296	0.00386018	0.00187202	0.11608	0.3128	0.631427	0.0379253	0.0700031	0.227833	0.791811	0.19081	0.106033	0.141486	0.0748823	0.182115	0.259006	0.00403066	0.829353	0.304056	0.0693755	0.000863102
252	ML019812a-PA	0.0136663	0.0319144	0.444144	0.121821	0.210131	0.452338	0.808634	0.535629	0.714395	0.00334115	0.0680113	0.172747	0.299188	0.0229365	0.0805548	0.596833	0.0281529	0.3858	0.277829	0.0305869	0.787285	0.706808	0.0918158	0.0363054	0.78929	0.260533	0.0611188	0.0103417	0.0109542	0.00440257	0.189682	0.250358	0.475779	0.043158	0.0668732	0.110333	0.795442	0.0742426	0.0432288	0.0850511	0.0361219	0.104599	0.0693458	0.00672104	0.819652	0.298738	0.100865	0.00150389
253	ML07086a-PA	0.321351	0.0013312	0.436059	0.00242219	0.00619838	0.615341	0.521781	0.266175	0.346791	0.0028907	0.17541	0.248121	0.162798	0.1407	0.225957	0.690434	0.0836799	0.283204	0.226077	0.10435	0.331125	0.294306	0.101705	0.089772	0.369296	0.54193	0.256572	0.0341499	0.0069688	0.00775361	0.563448	0.311555	0.183389	0.161392	0.401783	0.27517	0.56225	0.17814	0.19998	0.0851983	0.093595	0.238271	0.169939	0.0191966	0.324844	0.471267	0.401155	0.0064447
254	ML16705a-PA	0.354355	0.000292642	0.366433	0.000920129	0.00238491	0.456428	0.486482	0.227211	0.299351	0.00294669	0.176703	0.179631	0.112363	0.0594207	0.127637	0.734766	0.0624433	0.302904	0.204431	0.138555	0.31425	0.28541	0.192587	0.163048	0.38491	0.498344	0.337499	0.0363953	0.0103052	0.0108253	0.499543	0.26955	0.156433	0.151259	0.224064	0.193142	0.606641	0.228933	0.14405	0.0963138	0.100228	0.250312	0.301265	0.0162443	0.423437	0.391525	0.424634	0.00764076
255	ML00257a-PA	0.112722	0.00152474	0.256238	0.00144316	0.00190436	0.385209	0.509649	0.269098	0.406264	0.00675521	0.214038	0.269405	0.120713	0.0707086	0.160063	0.62663	0.121575	0.368272	0.327447	0.163414	0.38836	0.29921	0.18332	0.131573	0.389581	0.238467	0.159949	0.0160833	0.0131261	0.0102831	0.276088	0.30059	0.132201	0.0747776	0.0980048	0.187318	0.605237	0.239847	0.123227	0.153979	0.125642	0.284111	0.218266	0.0088899	0.369558	0.309231	0.212202	0.000969633
256	ML050410a-PA	0.2	0.189915	0.512332	0.308289	0.356754	0.544138	0.661391	0.387375	0.559271	0.0136728	0.0892804	0.145019	0.25303	0.0432764	0.102945	0.656867	0.0418807	0.150837	0.170004	0.042463	0.610425	0.441495	0.0482159	0.0396346	0.571876	0.215238	0.121593	0.0211278	0.013432	0.0137835	0.214708	0.129221	0.250594	0.0728628	0.128212	0.0914648	0.728516	0.0532499	0.0408856	0.0440565	0.0441702	0.0675246	0.0524385	0.0117538	0.648878	0.290599	0.154896	0.00588855
257	ML15725a-PA	0.206939	0.00154547	0.282332	0.00202322	0.00162326	0.441056	0.450825	0.31021	0.335965	0.00271581	0.181183	0.228896	0.218483	0.0705335	0.141835	0.397093	0.0918829	0.444788	0.272975	0.126752	0.390281	0.442972	0.207765	0.221427	0.485472	0.146961	0.0797497	0.00946695	0.0100527	0.0115132	0.135921	0.376536	0.381733	0.0434706	0.0641295	0.247989	0.59612	0.258103	0.210368	0.179077	0.209909	0.294291	0.334672	0.00360374	0.4529	0.153022	0.112855	0.00119559
258	ML016352a-PA	0.0384768	0.0110225	0.274932	0.0149907	0.0248052	0.1537	0.496234	0.372629	0.506511	0.00889202	0.375405	0.400777	0.190569	0.192873	0.275575	0.510362	0.192581	0.235379	0.326209	0.304536	0.465605	0.279622	0.232836	0.195237	0.324255	0.185283	0.190613	0.0297972	0.0117712	0.0106323	0.23873	0.294561	0.128345	0.0753464	0.100583	0.198224	0.638044	0.244742	0.158853	0.134409	0.121585	0.278536	0.335107	0.0208549	0.3408	0.170174	0.192092	0.00623641
259	ML055023a-PA	0.18584	0.0303875	0.407403	0.115223	0.204644	0.291314	0.62156	0.222052	0.37631	0.0445858	0.0538134	0.0741442	0.138828	0.0272152	0.0428778	0.578515	0.0333021	0.145573	0.0938566	0.0588399	0.499954	0.327293	0.0676397	0.068093	0.399676	0.192826	0.0590455	0.0132827	0.0688376	0.0677454	0.151381	0.117035	0.244109	0.0621458	0.074592	0.0596417	0.671126	0.0925655	0.0489534	0.0609185	0.0616541	0.07937	0.107843	0.00724344	0.479422	0.28059	0.16521	0.00446776
260	ML00679a-PA	0.153442	0.00900383	0.503906	0.0157506	0.0302335	0.652542	0.591503	0.287353	0.428749	0.00269443	0.18055	0.284425	0.149386	0.118218	0.201821	0.686283	0.0895744	0.289326	0.29372	0.0901992	0.340558	0.281224	0.0838051	0.0641258	0.28453	0.376248	0.159985	0.0281201	0.00514476	0.00393393	0.408647	0.275113	0.136451	0.102542	0.197742	0.200437	0.618228	0.166892	0.141849	0.0943148	0.0736333	0.21845	0.139806	0.0162521	0.240463	0.389967	0.274635	0.00293817
261	ML03263a-PA	0.67744	0.0239664	0.646543	0.0149183	0.00931059	0.61039	0.374744	0.11472	0.167345	0.00251256	0.10683	0.172078	0.0590011	0.0495859	0.118685	0.36715	0.0355955	0.229312	0.130351	0.0472817	0.141684	0.175918	0.101499	0.0719267	0.15185	0.153933	0.0849288	0.00813669	0.0129782	0.00869593	0.20813	0.285391	0.104322	0.0450851	0.0871902	0.206155	0.427108	0.131806	0.107909	0.100356	0.0717703	0.188085	0.15328	0.004164	0.150147	0.135878	0.139625	0.00128315
262	ML259912a-PA	0.149356	0.00108928	0.320076	0.00158149	0.00255509	0.434882	0.504222	0.31841	0.526572	0.00296289	0.271907	0.250608	0.135811	0.0635966	0.153838	0.72645	0.0941822	0.222056	0.255172	0.185719	0.416806	0.288817	0.144205	0.133383	0.420712	0.399878	0.440655	0.0347723	0.00367249	0.00433491	0.42353	0.21135	0.111718	0.149899	0.137779	0.130301	0.614147	0.150195	0.0859773	0.0578467	0.0671128	0.183376	0.259552	0.0175602	0.424248	0.318076	0.375439	0.00573808
263	ML02332a-PA	0.162762	0.000811508	0.42699	0.00118637	0.00269838	0.270381	0.511276	0.263279	0.409391	0.00341566	0.169767	0.172604	0.12289	0.097813	0.126395	0.761634	0.0595702	0.187496	0.174309	0.120245	0.369911	0.274377	0.125435	0.0884402	0.423222	0.532071	0.426244	0.0416273	0.00739445	0.00604876	0.548163	0.182957	0.120837	0.226206	0.303258	0.13466	0.687306	0.179032	0.115757	0.0716396	0.0593828	0.179557	0.208275	0.0209001	0.41107	0.465078	0.525615	0.00718119
264	ML21442a-PA	0.0219546	0.121596	0.535018	0.372714	0.454867	0.622765	0.687442	0.183498	0.264708	0.00437712	0.0278358	0.0628752	0.245993	0.029529	0.0747104	0.522454	0.00677737	0.398486	0.100206	0.0169182	0.519531	0.539965	0.142302	0.0689258	0.669585	0.221085	0.0627037	0.00482666	0.047527	0.0242453	0.162775	0.276893	0.681219	0.068142	0.240417	0.297246	0.755799	0.167486	0.127639	0.090093	0.049368	0.124796	0.175111	0.00357855	0.754953	0.353813	0.132599	0.00238334
265	ML115518a-PA	0.0153071	0.00207166	0.477479	0.00415948	0.00583041	0.351065	0.503603	0.289392	0.457032	0.00221434	0.256901	0.311258	0.117858	0.102484	0.203694	0.662092	0.118963	0.220333	0.247617	0.150378	0.379453	0.262775	0.129301	0.134183	0.32047	0.303047	0.229625	0.0363799	0.00442986	0.00532586	0.38491	0.280804	0.0991878	0.0870982	0.149832	0.186763	0.5682	0.164455	0.127145	0.104334	0.122063	0.240625	0.202584	0.0286015	0.321909	0.260425	0.280302	0.00437297
266	ML218813a-PA	0.0133685	0.000517931	0.51363	0.00267566	0.00706696	0.680157	0.455627	0.314394	0.402464	0.00186137	0.123488	0.310745	0.13899	0.0713487	0.150831	0.608578	0.0816013	0.336487	0.343768	0.0605824	0.332722	0.321338	0.0762836	0.0551268	0.36191	0.235352	0.0814184	0.0231406	0.00430218	0.00329307	0.266678	0.300779	0.127532	0.0645463	0.0794885	0.156597	0.591381	0.163964	0.115353	0.0973841	0.0760271	0.222864	0.113402	0.0192125	0.259705	0.215422	0.221808	0.00397812
267	ML073042a-PA	0.00137402	0.116094	0.675656	0.118974	0.0995364	0.853793	0.827562	0.364568	0.597874	0.00112582	0.0831804	0.143409	0.240055	0.0473362	0.0983038	0.702423	0.0392392	0.261778	0.167618	0.0626797	0.750868	0.597284	0.109336	0.0366045	0.729875	0.181403	0.0611685	0.00380766	0.00283848	0.00112726	0.154115	0.224463	0.400225	0.0363009	0.0764685	0.148015	0.806764	0.114245	0.0566623	0.0756264	0.0306961	0.117787	0.148224	0.00263959	0.835106	0.303386	0.104674	0.000876275
268	ML004414a-PA	0.23201	0.174058	0.513471	0.282594	0.188882	0.415585	0.571135	0.203217	0.347374	0.00676443	0.0527086	0.0914241	0.151435	0.0193279	0.0628852	0.651614	0.0130493	0.116005	0.109744	0.0415452	0.474307	0.250365	0.0330493	0.0452256	0.381418	0.317548	0.335	0.0254685	0.00692618	0.00837408	0.268945	0.0922232	0.18461	0.15973	0.193782	0.059879	0.714234	0.0302561	0.019606	0.0167853	0.0206406	0.0316422	0.0543659	0.0187634	0.591574	0.359266	0.266628	0.00452869
269	ML25995a-PA	0.27167	0.0497912	0.460004	0.103306	0.0542231	0.537701	0.67669	0.395151	0.59842	0.000394714	0.0362189	0.120555	0.265613	0.0262376	0.0819512	0.641315	0.0160161	0.209322	0.178636	0.0115968	0.635684	0.501055	0.0284413	0.00855933	0.565061	0.182239	0.0251468	0.0028376	0.00123528	0.000331886	0.153267	0.140846	0.344402	0.023971	0.083288	0.0959176	0.753762	0.0367873	0.0298631	0.0376644	0.0109332	0.0528405	0.0267123	0.00166337	0.574628	0.223378	0.0632723	0.000306661
270	ML12232a-PA	0.394616	0.00224233	0.317617	0.00235297	0.00428132	0.483556	0.398387	0.229413	0.275726	0.00758143	0.197167	0.253345	0.174334	0.177748	0.224189	0.47888	0.131908	0.326935	0.260686	0.274701	0.326021	0.254944	0.227253	0.244079	0.275185	0.117581	0.0838495	0.0075704	0.0150984	0.0174	0.146801	0.319496	0.206796	0.0356915	0.0851684	0.27742	0.604318	0.327938	0.237671	0.129213	0.144144	0.267073	0.315564	0.00440923	0.357134	0.139594	0.105008	0.00218003
271	ML351725a-PA	0.389143	0.00421104	0.320867	0.00391283	0.00737668	0.219425	0.430947	0.260538	0.309251	0.00284388	0.162224	0.201797	0.135402	0.0665289	0.127377	0.70742	0.047608	0.197751	0.225875	0.101429	0.3653	0.214828	0.119297	0.0928124	0.266153	0.359724	0.307251	0.0207522	0.00574297	0.00552115	0.41425	0.176541	0.104217	0.145168	0.198538	0.108644	0.652331	0.134384	0.0910973	0.0545199	0.05269	0.151036	0.180153	0.0117358	0.292444	0.342915	0.291356	0.00330094
272	ML32953a-PA	0.00567674	0.0307835	0.527292	0.040424	0.0866248	0.402639	0.609081	0.389435	0.625384	0.00208839	0.1306	0.207627	0.187863	0.0816464	0.124065	0.66858	0.0428809	0.169592	0.19591	0.0916604	0.66446	0.373246	0.0882019	0.0505705	0.537837	0.275925	0.160664	0.0136794	0.00351888	0.00228833	0.288895	0.179534	0.166012	0.0617531	0.128837	0.0992077	0.764463	0.107811	0.0639761	0.0467528	0.0316254	0.110083	0.118357	0.00897378	0.6141	0.294306	0.222523	0.00291859
273	ML006934a-PA	0.0240552	0.0184101	0.431087	0.0724819	0.131627	0.401758	0.44384	0.458698	0.645288	0.00544318	0.127936	0.27098	0.219494	0.0636838	0.150673	0.616252	0.073221	0.330136	0.314124	0.081429	0.657201	0.495165	0.0963803	0.0646823	0.610052	0.225887	0.0803721	0.00803401	0.0102118	0.007211	0.248229	0.286044	0.241618	0.0416143	0.0840233	0.153485	0.750359	0.14644	0.0836485	0.0754452	0.0543337	0.183371	0.135188	0.0042513	0.57821	0.234332	0.179704	0.00141491
274	ML16032a-PA	0.374979	0.000172711	0.251933	0.000436141	0.00130457	0.43753	0.402419	0.178972	0.304257	0.00173435	0.111081	0.154494	0.130775	0.0772721	0.157453	0.719178	0.0393677	0.27298	0.156758	0.0981963	0.327112	0.27625	0.152714	0.1381	0.365653	0.367405	0.234703	0.0244281	0.0076292	0.00834388	0.360115	0.261684	0.212477	0.143488	0.242355	0.268464	0.607623	0.203536	0.176325	0.0682695	0.0742082	0.192001	0.283187	0.0148031	0.429824	0.373748	0.26974	0.00576767
275	ML20562a-PA	0.0167948	0.00160124	0.423713	0.00464535	0.0069292	0.279907	0.36686	0.356339	0.457712	0.00298598	0.19163	0.306997	0.140891	0.0918066	0.165541	0.662804	0.111645	0.258732	0.321901	0.1042	0.419072	0.256817	0.0841617	0.0611432	0.346351	0.32689	0.15623	0.0249791	0.00435029	0.0034734	0.395465	0.243896	0.0964714	0.0874749	0.134539	0.121585	0.667304	0.161383	0.117066	0.0885563	0.0717712	0.222505	0.114655	0.0154201	0.246843	0.283517	0.301387	0.00290393
276	ML26351a-PA	0.0823699	0.008422	0.710774	0.0110035	0.0124989	0.537285	0.429752	0.0729009	0.124299	0.000795743	0.0335893	0.0511224	0.023122	0.0135389	0.0228053	0.693178	0.0131103	0.0918236	0.0451284	0.0221225	0.129295	0.123433	0.0425905	0.0478532	0.125292	0.279846	0.161022	0.0122448	0.00226601	0.00259445	0.306931	0.0999151	0.0469919	0.0739066	0.0862614	0.0460534	0.528662	0.0605345	0.0410757	0.0315068	0.0378179	0.076867	0.0672212	0.00592	0.139043	0.265552	0.211818	0.00196856
277	ML008018a-PA	0.00862562	0.120685	0.482194	0.185417	0.293781	0.315957	0.702276	0.16484	0.398345	0.00586815	0.0438545	0.049914	0.0724428	0.011937	0.0244934	0.661877	0.0173385	0.0947296	0.0501992	0.0408985	0.514129	0.303933	0.0918951	0.064511	0.435682	0.117923	0.0540735	0.0118729	0.0203962	0.0132211	0.0800319	0.092571	0.1701	0.0273214	0.0272374	0.0425984	0.708779	0.0667662	0.02681	0.0597353	0.0404146	0.0564673	0.101274	0.00652492	0.594603	0.179087	0.0835926	0.00367408
278	ML139119a-PA	0.190741	0.124215	0.444634	0.20112	0.311883	0.505616	0.814599	0.281406	0.486278	0.0008502	0.0368436	0.0804179	0.147061	0.0224964	0.0514658	0.727204	0.0145854	0.175013	0.111389	0.0340731	0.662182	0.429237	0.0653345	0.031411	0.549846	0.0875579	0.0187394	0.00161926	0.00180033	0.000798752	0.0674113	0.12752	0.274307	0.011035	0.0258109	0.0767995	0.759984	0.0490426	0.0225932	0.047106	0.0223964	0.0492233	0.0589366	0.000952794	0.664421	0.178861	0.0389127	0.000117645
279	ML07987a-PA	0.00176816	0.0687218	0.533901	0.106754	0.117604	0.779177	0.791129	0.355741	0.596408	0.00259235	0.0447025	0.07831	0.226871	0.031591	0.0514873	0.758808	0.0134558	0.149138	0.121063	0.0333805	0.7366	0.504324	0.0573868	0.0245387	0.623005	0.120805	0.0718717	0.00251679	0.00482768	0.00213738	0.0812384	0.091505	0.331535	0.0409182	0.0435644	0.0545517	0.812106	0.0546549	0.0323077	0.0263524	0.0123135	0.0489917	0.0617121	0.00112018	0.755065	0.246543	0.0744499	0.000215552
280	ML50013a-PA	0.0217151	0.167797	0.726505	0.339776	0.362806	0.674173	0.644989	0.137718	0.27436	0.000147339	0.00890597	0.0188973	0.108613	0.00567002	0.017005	0.774001	0.00276286	0.101995	0.034412	0.00407822	0.615823	0.446783	0.0237343	0.00879013	0.530558	0.110479	0.030395	0.0023805	0.000984522	0.000350811	0.0783813	0.0548761	0.35239	0.0212919	0.0600386	0.0454336	0.796118	0.02369	0.0134182	0.021337	0.00796521	0.0311362	0.0161832	0.0013119	0.717376	0.283171	0.033256	0.00252694
281	ML09537a-PA	0.267337	0.000599425	0.525815	0.00151667	0.00382563	0.370487	0.348448	0.294629	0.444507	0.00340219	0.157345	0.262331	0.12729	0.121241	0.183753	0.709519	0.105396	0.2366	0.25252	0.11399	0.403961	0.25728	0.0778041	0.0627004	0.33023	0.292823	0.116904	0.0226774	0.00697857	0.0055558	0.334004	0.239647	0.114199	0.0773119	0.124574	0.158596	0.632538	0.187778	0.124969	0.0894079	0.0719301	0.220999	0.127204	0.011573	0.294018	0.268928	0.246073	0.00391313
282	ML21544a-PA	0.195382	0.0042442	0.417982	0.00705182	0.0135878	0.241514	0.474858	0.325353	0.452793	0.00214843	0.176698	0.232014	0.170493	0.0857284	0.193675	0.803945	0.062807	0.192914	0.243968	0.0838291	0.468998	0.27224	0.0789632	0.0608325	0.367233	0.402142	0.232718	0.0271124	0.00399286	0.00349094	0.409343	0.181543	0.131875	0.107395	0.210838	0.145326	0.703743	0.119699	0.0867299	0.056606	0.0494498	0.149179	0.114997	0.015763	0.349008	0.444356	0.268192	0.00348627
283	ML02647a-PA	0.00251264	0.167896	0.602686	0.211909	0.259512	0.74514	0.758599	0.26431	0.508761	0.00151637	0.010991	0.0381127	0.188441	0.00880039	0.0227246	0.784981	0.0072535	0.0956847	0.0552279	0.012014	0.719548	0.516624	0.0232059	0.0125516	0.602589	0.118951	0.0282144	0.00168592	0.00223856	0.001239	0.0865564	0.0632368	0.363664	0.0221869	0.0493437	0.0349535	0.812623	0.0201628	0.0134796	0.017458	0.010006	0.018006	0.02339	0.00107925	0.74443	0.246772	0.0556595	0.00051272
284	ML16706a-PA	0.119937	0.0014633	0.363532	0.0016761	0.00172986	0.543657	0.506116	0.13144	0.176912	0.00082088	0.114578	0.173388	0.0824865	0.0505334	0.129611	0.367029	0.0563974	0.245527	0.160563	0.0746681	0.179854	0.190942	0.124769	0.0954467	0.173601	0.248594	0.145653	0.0497072	0.00353746	0.00295057	0.278136	0.263219	0.121584	0.0926674	0.14319	0.202677	0.373988	0.121688	0.1298	0.115057	0.101574	0.178075	0.164827	0.0289042	0.208092	0.212599	0.179873	0.00309186
285	ML36931a-PA	0.00442371	0.307447	0.521343	0.435253	0.56548	0.786591	0.736075	0.103183	0.227186	0.000258153	0.00442573	0.0119718	0.0639539	0.00424028	0.0087077	0.840998	0.00213352	0.0458044	0.0227835	0.00408009	0.504484	0.2945	0.0115749	0.00327178	0.403744	0.188242	0.0501581	0.00323433	0.0006015	0.00017158	0.119377	0.0251149	0.164882	0.0336105	0.0778432	0.0173347	0.817673	0.010937	0.00438908	0.0067706	0.00201215	0.0100172	0.0082468	0.00273157	0.599043	0.423762	0.0746454	0.000855449
286	ML233316a-PA	0.0619905	0.061817	0.629206	0.192887	0.216465	0.577096	0.697802	0.215346	0.356806	0.000817839	0.0194728	0.0349712	0.113474	0.0119615	0.0289904	0.835484	0.00576406	0.102924	0.0494733	0.0111509	0.633814	0.436473	0.0308821	0.0138964	0.59254	0.3306	0.0831836	0.0030063	0.00213087	0.000975732	0.266608	0.0720762	0.265201	0.0410673	0.165165	0.0534295	0.814586	0.033114	0.0219172	0.019253	0.00894044	0.0330913	0.0257262	0.00221211	0.759712	0.590289	0.102639	0.000762863
287	ML45134a-PA	0.171638	0.034358	0.488957	0.080218	0.0797592	0.410245	0.774428	0.138635	0.276328	0.000237957	0.0165706	0.0427248	0.0609741	0.00589256	0.019787	0.635393	0.00647371	0.179915	0.0604875	0.00848413	0.371155	0.373105	0.0380004	0.0312698	0.416214	0.277569	0.0849065	0.0105866	0.00122847	0.00105256	0.244339	0.124091	0.207316	0.0476015	0.0890317	0.0543082	0.735275	0.03379	0.0219516	0.0369042	0.032967	0.0465261	0.0316753	0.00537828	0.506989	0.306291	0.119894	0.00070147
288	ML03264a-PA	0.12728	0.0807099	0.528635	0.18256	0.123429	0.405504	0.559169	0.159254	0.293347	0.000832896	0.0277852	0.0368761	0.0774226	0.00928196	0.0226199	0.770886	0.0112175	0.144773	0.050617	0.0220605	0.465651	0.409056	0.0949674	0.0549023	0.51054	0.0897307	0.0262861	0.00182181	0.00544317	0.00264598	0.0901116	0.110686	0.257984	0.0111148	0.0337208	0.0642117	0.799795	0.0735446	0.0279619	0.0797336	0.0421062	0.070992	0.0655191	0.000846761	0.617021	0.150664	0.0380233	0.000174342
289	ML06973a-PA	0.0349262	0.00363385	0.515624	0.0154448	0.0110546	0.758531	0.588879	0.194112	0.339487	0.000133005	0.0133792	0.0333033	0.18879	0.0101835	0.0307082	0.605347	0.00466291	0.313974	0.053767	0.00661445	0.590006	0.685299	0.0620606	0.0362689	0.744493	0.0959062	0.0160554	0.00270285	0.0013444	0.000906528	0.0682985	0.215791	0.695932	0.0155333	0.0598776	0.190025	0.751891	0.063494	0.0528825	0.0511269	0.03648	0.0710216	0.0777798	0.00242945	0.827145	0.192738	0.0252971	0.000606086
290	ML034613a-PA	0.0375117	0.00869293	0.238022	0.0179188	0.0531419	0.411977	0.633509	0.234264	0.40041	0.00479616	0.0659782	0.109694	0.129294	0.0745488	0.0799853	0.503871	0.0383702	0.29068	0.162907	0.0616602	0.468967	0.437511	0.178076	0.0774279	0.546795	0.0400846	0.0206605	0.00190064	0.0244414	0.011548	0.0466961	0.199918	0.244426	0.0176172	0.0215935	0.140851	0.800791	0.258739	0.140701	0.141067	0.0713235	0.182332	0.180106	0.00126464	0.560261	0.0706793	0.0452298	0.000281682
291	ML076311a-PA	0.0273215	0.0500438	0.590456	0.313219	0.571127	0.818787	0.813608	0.100986	0.18509	0.00150855	0.0172084	0.0207709	0.0706031	0.00650163	0.0136269	0.439701	0.00404304	0.130663	0.037619	0.0114185	0.49415	0.362311	0.0476941	0.042808	0.456467	0.0512671	0.0287693	0.00284962	0.00641907	0.00729041	0.0292691	0.0728195	0.285843	0.0149472	0.0160342	0.0424263	0.750179	0.038852	0.0246452	0.0214625	0.0240066	0.0382072	0.07734	0.00184775	0.716314	0.0823113	0.0269972	0.000512336
292	ML097516a-PA	0.165996	0.000115657	0.306473	0.000775615	0.00190672	0.506865	0.422981	0.259072	0.39891	0.00140123	0.0942031	0.236168	0.149209	0.0840743	0.187457	0.65194	0.0489219	0.325581	0.224829	0.0502588	0.361932	0.368825	0.0859453	0.0760042	0.44929	0.277703	0.0632418	0.0122144	0.00640035	0.00604988	0.27581	0.33029	0.211091	0.0597949	0.135699	0.277902	0.602572	0.176174	0.197129	0.0916864	0.0868011	0.219445	0.142445	0.0071247	0.356439	0.248637	0.173159	0.00153406
293	ML139118a-PA	0.19517	0.0267167	0.296617	0.0852433	0.136503	0.425919	0.800286	0.208578	0.359047	0.000483155	0.0281459	0.0560461	0.0770547	0.00689339	0.0190718	0.538189	0.00925472	0.128175	0.0754239	0.0201302	0.490343	0.349027	0.0462154	0.0256478	0.479898	0.116078	0.0412603	0.00458728	0.00119057	0.000638938	0.0899497	0.090881	0.157674	0.0215047	0.0181345	0.0302867	0.742611	0.0359084	0.0125039	0.0316344	0.018219	0.0425306	0.0553278	0.00191025	0.569409	0.126533	0.0677563	0.000422065
294	ML138314a-PA	0.0932677	0.000864596	0.342364	0.00184838	0.00363927	0.441222	0.501759	0.256712	0.393746	0.00154896	0.146195	0.162474	0.128926	0.0833216	0.119725	0.766791	0.0513159	0.182484	0.188603	0.0962679	0.420554	0.245644	0.0739553	0.0690827	0.36443	0.3526	0.199392	0.0179741	0.00338855	0.00345861	0.370896	0.155403	0.115287	0.0946591	0.173955	0.110036	0.683136	0.108422	0.0966436	0.0486466	0.0489828	0.12631	0.136676	0.0105983	0.380233	0.357428	0.260671	0.00278729
295	ML030910a-PA	0.0892909	0.00187043	0.38394	0.0073219	0.0165869	0.256794	0.391741	0.303866	0.419346	0.00234581	0.0761051	0.181844	0.18416	0.0642343	0.122865	0.612792	0.042068	0.130297	0.173027	0.050618	0.42799	0.252834	0.0331721	0.0275501	0.313894	0.286773	0.176881	0.0364346	0.00286991	0.00300937	0.329251	0.136891	0.133826	0.138554	0.188276	0.086653	0.716482	0.076252	0.054295	0.0281678	0.0300473	0.081521	0.0635099	0.0254294	0.282912	0.262847	0.288415	0.0119869
296	ML003217a-PA	0.0358851	0.00586282	0.247274	0.00994308	0.0148712	0.104731	0.452195	0.356639	0.385142	0.0067933	0.376286	0.359826	0.17637	0.192298	0.257828	0.469024	0.186237	0.205716	0.335769	0.252287	0.405251	0.208285	0.147858	0.133957	0.237253	0.114417	0.116303	0.0150631	0.00663474	0.00641632	0.152683	0.222377	0.0975512	0.0439603	0.0583112	0.150343	0.690047	0.193769	0.126927	0.101547	0.0973429	0.231485	0.220764	0.00778172	0.262317	0.0979971	0.104271	0.00164975
297	ML08483a-PA	0.0186805	0.0438142	0.464812	0.317179	0.358293	0.331435	0.396236	0.09872	0.154154	0.00140519	0.00461141	0.021741	0.114407	0.0138867	0.0262538	0.557088	0.00352947	0.0737176	0.020172	0.00312265	0.299465	0.308909	0.00893879	0.00825937	0.331803	0.178359	0.0371962	0.00956207	0.00461876	0.00421294	0.158438	0.0771989	0.385139	0.066744	0.222831	0.0803314	0.700092	0.0199086	0.0271509	0.0125749	0.0121018	0.0196473	0.00868951	0.00678267	0.374277	0.247237	0.073524	0.00757604
298	ML137111a-PA	0.00351801	0.0013193	0.260836	0.00442867	0.00712587	0.119215	0.523832	0.277403	0.36606	0.00610464	0.269141	0.217956	0.13399	0.048167	0.116003	0.651206	0.0634031	0.281957	0.247189	0.110309	0.509702	0.323022	0.131961	0.0907733	0.422535	0.114929	0.0966146	0.00454192	0.0102632	0.00883437	0.124324	0.243535	0.159573	0.0262555	0.0353969	0.125415	0.742437	0.143272	0.0913427	0.078405	0.0663367	0.228136	0.27133	0.00268246	0.483206	0.152185	0.0904678	0.000418952
299	ML07027a-PA	0.0717634	0.00112326	0.358587	0.00136383	0.00283387	0.250097	0.363389	0.254048	0.356872	0.0017275	0.179923	0.22589	0.137429	0.106229	0.175852	0.75369	0.0641194	0.194106	0.212175	0.0828982	0.384029	0.226019	0.0729888	0.0625349	0.295555	0.31149	0.215659	0.0241053	0.00334402	0.00349846	0.380626	0.205496	0.117148	0.109013	0.212735	0.151505	0.673198	0.126926	0.122519	0.0538194	0.055617	0.177454	0.130245	0.0149028	0.270438	0.358814	0.236617	0.00307074
300	ML221322a-PA	0.149252	0.000609639	0.406479	0.000985209	0.00177837	0.280214	0.380326	0.188974	0.316749	0.000934391	0.148488	0.17331	0.069904	0.047011	0.107979	0.739528	0.0490117	0.116171	0.159123	0.0593009	0.235846	0.158335	0.0479579	0.0535142	0.189336	0.30851	0.271761	0.0334887	0.00121685	0.0016179	0.374078	0.123146	0.0497843	0.116465	0.135375	0.0779614	0.58948	0.0680336	0.0533913	0.0368887	0.0476476	0.109748	0.0925704	0.0203023	0.170841	0.252906	0.287963	0.00372286
301	ML008020a-PA	0.0425675	0.236753	0.452177	0.254342	0.194148	0.407505	0.675989	0.0803127	0.133049	0.000887152	0.0208357	0.0300091	0.0575113	0.00991089	0.0207842	0.612479	0.00452998	0.113521	0.0375434	0.0116508	0.306415	0.230251	0.0403244	0.0285834	0.310158	0.130637	0.0561654	0.0090502	0.0062031	0.00424682	0.124767	0.0933593	0.18728	0.0287981	0.0965217	0.0568606	0.654019	0.0368998	0.0241806	0.025665	0.0183566	0.038014	0.0436601	0.00712371	0.437014	0.237572	0.0768011	0.00486724
302	ML08598a-PA	0.0609285	0.00394397	0.315875	0.0292685	0.0382032	0.2409	0.436501	0.153114	0.335064	0.00154372	0.00559859	0.0189848	0.0875579	0.0051869	0.0124089	0.783705	0.00428272	0.133382	0.0330343	0.00381209	0.532257	0.487755	0.0181131	0.00856076	0.577771	0.126158	0.013242	0.00214064	0.0059924	0.00294462	0.0905305	0.0847169	0.363871	0.0200483	0.0307615	0.0482509	0.809643	0.0339987	0.0200844	0.021663	0.0110528	0.0356992	0.0269552	0.000998492	0.615289	0.20778	0.0623706	0.000425629
303	ML077638a-PA	0.366047	0.00105759	0.48991	0.00400711	0.00643025	0.320891	0.284574	0.251607	0.387406	0.000883076	0.0458389	0.152498	0.124412	0.036588	0.0869346	0.696671	0.0228442	0.164891	0.128252	0.0300267	0.361936	0.305072	0.034154	0.0284478	0.310359	0.189347	0.0636231	0.0205519	0.00221465	0.0018254	0.226379	0.18508	0.168037	0.0545123	0.0933004	0.10392	0.666993	0.0592911	0.0516532	0.0343275	0.0290972	0.0715644	0.063984	0.0143914	0.303828	0.186751	0.147601	0.00328981
304	ML085210a-PA	0.0167458	0.0799862	0.477442	0.176765	0.178145	0.667264	0.699009	0.126689	0.278014	0.00155054	0.0241843	0.0397328	0.0694322	0.0111134	0.0243919	0.637741	0.00843233	0.187242	0.0485901	0.0184567	0.524878	0.462541	0.0998693	0.0643955	0.612686	0.126101	0.0571476	0.00483153	0.0113884	0.00829707	0.0944567	0.148619	0.291743	0.0317055	0.0433691	0.0894198	0.810831	0.0792143	0.0531557	0.0583252	0.0434614	0.0703527	0.102434	0.00193198	0.76142	0.183968	0.0763091	0.000891517
305	ML00918a-PA	0.00385215	0.00335446	0.390932	0.0190777	0.03246	0.582211	0.537977	0.302416	0.473705	0.000405124	0.0676252	0.17408	0.188847	0.0570367	0.154715	0.717254	0.0297784	0.196064	0.192676	0.0283282	0.477558	0.347461	0.0390594	0.0309834	0.424414	0.243393	0.0700622	0.0157158	0.000898684	0.000931855	0.265795	0.176086	0.193101	0.0645731	0.167906	0.155137	0.739467	0.0683148	0.0662056	0.0404578	0.0418121	0.0979388	0.0543789	0.010108	0.357936	0.265987	0.16693	0.00172474
306	ML28255a-PA	0.0198332	0.00296082	0.553369	0.00738572	0.00962979	0.355361	0.462508	0.297067	0.448392	0.000719911	0.0951963	0.167707	0.0962793	0.0299385	0.0804783	0.820494	0.0392359	0.152131	0.182988	0.0337366	0.447523	0.290982	0.0409564	0.0202535	0.393539	0.39756	0.158341	0.0363687	0.00129509	0.00068749	0.411808	0.135484	0.0840746	0.0829984	0.130749	0.0651194	0.706964	0.0701931	0.0317507	0.0437028	0.0238334	0.124041	0.0516426	0.0222319	0.313114	0.393073	0.317424	0.00540348
307	ML223015a-PA	0.22116	0.00207674	0.383604	0.00414116	0.00597187	0.219392	0.496077	0.123101	0.235805	0.00228965	0.02202	0.0360104	0.0596413	0.0063408	0.0148958	0.806464	0.00776679	0.125374	0.042965	0.0079388	0.398633	0.388923	0.037203	0.0234616	0.545825	0.382905	0.184282	0.0235624	0.0128781	0.00858401	0.333776	0.103448	0.199583	0.0992636	0.135929	0.0427057	0.733717	0.0433707	0.0257955	0.0410287	0.0272509	0.0485975	0.0427214	0.0110491	0.642558	0.48313	0.224915	0.00172095
308	ML06273a-PA	0.0585958	0.000503511	0.275834	0.00154854	0.00348069	0.242357	0.304067	0.212037	0.312085	0.0018276	0.0788253	0.181676	0.10942	0.0890986	0.140609	0.796779	0.0458045	0.167498	0.162867	0.0336567	0.309329	0.217249	0.0358016	0.0302155	0.290971	0.309255	0.113104	0.0263644	0.00358298	0.00346765	0.370685	0.186094	0.105942	0.114417	0.217001	0.140087	0.694291	0.125176	0.115638	0.0471875	0.045574	0.154882	0.077154	0.0171236	0.192112	0.334661	0.274614	0.0038898
309	ML076912a-PA	0.0124728	0.00427524	0.477246	0.00980115	0.031165	0.353138	0.533034	0.321878	0.566215	0.000943675	0.0716331	0.145927	0.150255	0.0560945	0.105408	0.794648	0.0290445	0.154789	0.155215	0.0557339	0.637608	0.328876	0.0650484	0.0313337	0.484703	0.229083	0.0667615	0.00637029	0.00243425	0.00121128	0.242516	0.145932	0.156573	0.0367899	0.113806	0.0961863	0.803305	0.093938	0.0504733	0.0433724	0.0223239	0.093464	0.0708964	0.00350792	0.526321	0.306195	0.161874	0.0010575
310	ML23063a-PA	0.0229537	0.0416145	0.353834	0.0809406	0.160853	0.219947	0.490021	0.0540102	0.103912	0.00138387	0.0173961	0.0182627	0.0423835	0.0072324	0.01199	0.622591	0.00643211	0.0983892	0.0262757	0.0173926	0.281497	0.197083	0.0642605	0.045286	0.293743	0.105373	0.0560715	0.00796956	0.00925208	0.00646385	0.0737769	0.0698857	0.185687	0.032203	0.0466246	0.0437129	0.710241	0.0587668	0.0279759	0.0386837	0.0282333	0.0540315	0.109986	0.0044721	0.453021	0.175717	0.0719231	0.00189335
311	ML003255a-PA	0.234194	0.000306792	0.226693	0.000704789	0.00185271	0.115534	0.217018	0.198698	0.253754	0.00250243	0.148927	0.189664	0.111619	0.0841705	0.153082	0.666446	0.0609576	0.190082	0.178539	0.103751	0.254958	0.212709	0.104701	0.106242	0.238138	0.167847	0.119308	0.0174931	0.00459812	0.00550518	0.225638	0.202973	0.107748	0.0635147	0.110961	0.167139	0.588981	0.170619	0.119537	0.0601056	0.0706006	0.189861	0.189207	0.00990047	0.226488	0.179726	0.15994	0.00205265
312	ML05098a-PA	0.000954577	0.0662108	0.413482	0.196225	0.195683	0.497243	0.720743	0.203219	0.417157	0.00155804	0.0455085	0.0557251	0.0856598	0.0181057	0.0259729	0.664619	0.0149019	0.0844479	0.0761413	0.0341075	0.543193	0.289389	0.0403766	0.013845	0.370906	0.0934457	0.0429202	0.00116051	0.00192512	0.000729842	0.0881461	0.0583508	0.118153	0.0165663	0.0300644	0.0274009	0.806579	0.0378064	0.0139384	0.0237648	0.00898054	0.0365384	0.0508467	0.000649119	0.586396	0.171269	0.056317	0.000129156
313	ML44429a-PA	0.0826716	0.189291	0.534876	0.352615	0.425685	0.633936	0.826971	0.0718639	0.215547	0.000327519	0.00595304	0.0107205	0.0328061	0.0015159	0.00460141	0.746527	0.00123373	0.0177024	0.012578	0.00266789	0.413912	0.155937	0.00702933	0.00396748	0.274464	0.0919955	0.0278775	0.00128056	0.00102747	0.000629281	0.0528994	0.0147785	0.0642479	0.0125627	0.0185019	0.00599877	0.803698	0.0056001	0.00202539	0.00424758	0.00264349	0.00613137	0.00905721	0.000605223	0.419889	0.170477	0.0440622	0.000209758
314	ML18196a-PA	0.263753	0.000119433	0.319553	0.000645491	0.00133995	0.483256	0.350088	0.181552	0.167462	0.00206192	0.110152	0.197548	0.114072	0.0449074	0.13296	0.510621	0.0764581	0.180202	0.195349	0.0594941	0.173114	0.156915	0.0546918	0.0517546	0.120557	0.133258	0.056231	0.0109046	0.00434418	0.00420898	0.16926	0.179037	0.100708	0.0431209	0.0632837	0.131162	0.417787	0.114445	0.0785064	0.0783167	0.0772994	0.163365	0.0864021	0.00385184	0.11398	0.128163	0.124551	0.00155037
315	ML08134a-PA	0.00641144	0.0380452	0.65561	0.262948	0.505583	0.404618	0.474104	0.0924615	0.226469	0.000623045	0.00329281	0.0141826	0.0531936	0.00294842	0.00770125	0.794882	0.00137684	0.0464556	0.0195205	0.00307098	0.477666	0.276825	0.0088566	0.00363589	0.49692	0.295178	0.0850103	0.0128809	0.00287064	0.00137762	0.226908	0.034358	0.145139	0.054225	0.149369	0.0151293	0.81903	0.0105159	0.00554038	0.00530797	0.00245804	0.00732162	0.00870888	0.0077861	0.624076	0.433532	0.183891	0.00601052
316	ML064932a-PA	0.0832754	0.00090635	0.272964	0.00105977	0.0018895	0.174834	0.333419	0.191649	0.233115	0.00162279	0.115634	0.145034	0.0929609	0.0428809	0.0905379	0.704743	0.0352413	0.164347	0.166556	0.061178	0.274721	0.172207	0.0696183	0.0689645	0.210589	0.288884	0.214077	0.0148581	0.0034844	0.00432144	0.336392	0.144128	0.0812813	0.0912309	0.142525	0.0873377	0.638853	0.0943253	0.0736057	0.0399507	0.0494251	0.125517	0.124232	0.00753969	0.219152	0.258479	0.209957	0.00190148
317	ML00223a-PA	0.0570554	0.00747315	0.347294	0.0239986	0.0209374	0.325755	0.611977	0.205583	0.365507	8.11278e-05	0.0168715	0.0568435	0.0962293	0.00582519	0.0298423	0.665483	0.00400628	0.289489	0.0976162	0.00525353	0.525772	0.497716	0.0375393	0.02006	0.577615	0.173945	0.0439499	0.00487857	0.000904983	0.000452406	0.145277	0.174088	0.333978	0.0228538	0.0620638	0.0947618	0.800199	0.0349534	0.0262318	0.0363269	0.0196661	0.0574248	0.0381371	0.00284137	0.658189	0.202872	0.0769424	0.00041405
318	ML170512a-PA	0.014599	0.00184146	0.329205	0.00112617	0.00179451	0.50496	0.417367	0.195414	0.326825	0.000326203	0.135595	0.210809	0.0830852	0.0499233	0.120081	0.298132	0.0538976	0.215627	0.187909	0.0717231	0.255065	0.231802	0.0890764	0.0832007	0.251222	0.0371988	0.0235571	0.00173796	0.000845064	0.000762774	0.0467638	0.225932	0.0942054	0.0093886	0.0132898	0.132438	0.506663	0.107859	0.0844913	0.077256	0.0735453	0.140641	0.154511	0.00103977	0.22151	0.0483977	0.023384	9.41932e-05
319	ML095515a-PA	0.00436532	0.0317057	0.203907	0.0674119	0.144489	0.0893536	0.523039	0.197572	0.438429	0.00859994	0.0524711	0.0661364	0.0859838	0.0157589	0.032362	0.590849	0.0200829	0.141669	0.0797346	0.0538892	0.584237	0.343635	0.11724	0.0742493	0.445632	0.0658156	0.0375865	0.00247498	0.0231352	0.0160554	0.052803	0.117708	0.187764	0.0136012	0.0181954	0.0541891	0.751366	0.0761487	0.0289538	0.0548635	0.0391089	0.0645603	0.119609	0.00139287	0.617667	0.137691	0.0488455	0.000319002
320	ML08529a-PA	0.00288704	0.00376088	0.230217	0.0110715	0.0232685	0.25462	0.56784	0.112282	0.22087	0.00124067	0.0205545	0.0344959	0.0786506	0.00790203	0.0241494	0.820547	0.00658731	0.168029	0.0403065	0.0082412	0.371991	0.414723	0.0313066	0.0250335	0.525341	0.210763	0.0584045	0.00382457	0.00397375	0.00365927	0.133539	0.142917	0.346693	0.0328406	0.0799732	0.0944822	0.804452	0.0341994	0.0353991	0.0259564	0.0252073	0.0512218	0.054557	0.00170255	0.628904	0.280041	0.0680524	0.000495541
321	ML214311a-PA	0.0527398	0.000488664	0.270784	0.000575599	0.000645496	0.184839	0.368641	0.201537	0.333043	0.000723574	0.172293	0.203955	0.0937209	0.0668811	0.142365	0.757259	0.0508641	0.137482	0.16208	0.0716389	0.304144	0.1784	0.0657719	0.0634919	0.212393	0.218864	0.158844	0.0127041	0.00116295	0.00143408	0.299466	0.174661	0.0740189	0.0569907	0.127561	0.12057	0.660395	0.0875198	0.0831175	0.0429345	0.0519243	0.129154	0.117938	0.00728301	0.223546	0.228039	0.175611	0.00103086
322	ML274437a-PA	0.000918925	0.00370972	0.322101	0.0319454	0.0617679	0.145257	0.387447	0.104445	0.212723	0.000794157	0.0130396	0.0235531	0.0464315	0.00526416	0.0114999	0.830184	0.00663924	0.0874587	0.0295837	0.0121617	0.334482	0.311441	0.0272176	0.0176438	0.495756	0.246324	0.0853875	0.00458529	0.00146197	0.000972281	0.175835	0.0684811	0.155708	0.0383516	0.0606451	0.0320198	0.80477	0.0329502	0.0140252	0.0167732	0.0114024	0.0367257	0.0441555	0.00254535	0.570298	0.322799	0.129495	0.000851481
323	ML29492a-PA	0.00744682	0.00189684	0.395524	0.00459093	0.00402871	0.242478	0.378109	0.291149	0.482251	0.000437106	0.0237252	0.0337185	0.128857	0.0077129	0.0161424	0.837814	0.00478831	0.0628908	0.0601194	0.00924676	0.599753	0.379184	0.0127102	0.00642423	0.540771	0.279566	0.10123	0.00248627	0.000493058	0.000285042	0.203961	0.0323675	0.15757	0.0485307	0.0624873	0.0142208	0.82257	0.0195317	0.00813843	0.00562377	0.00334202	0.0197595	0.0212878	0.00151623	0.661005	0.409283	0.121515	0.000470205
324	ML083012a-PA	0.317377	0.0818918	0.272463	0.15277	0.272561	0.128287	0.659511	0.0584226	0.194281	0.000588825	0.00659475	0.00989397	0.0363822	0.00268759	0.00652781	0.55246	0.00120164	0.0476188	0.0126102	0.00329834	0.440178	0.247223	0.0214969	0.00952943	0.356619	0.0453504	0.00967309	0.00067319	0.00575514	0.00267049	0.0297451	0.0373846	0.175284	0.00504403	0.0159841	0.0216815	0.804115	0.0166344	0.00792711	0.0120199	0.00576558	0.0158774	0.0301307	0.000330696	0.542445	0.121346	0.0185615	0.000122509
325	ML12047a-PA	0.00192536	0.0162384	0.56035	0.0167819	0.0300375	0.522732	0.552606	0.205267	0.353269	0.000953027	0.0685463	0.0882757	0.093616	0.0291252	0.0545242	0.581163	0.0148616	0.100615	0.0909253	0.0225244	0.39415	0.237714	0.0520371	0.0195413	0.292884	0.0859188	0.0355607	0.00311253	0.00283029	0.00103947	0.0872148	0.092709	0.110533	0.0173013	0.0347939	0.0526	0.7821	0.0599326	0.030591	0.0389293	0.0156763	0.060196	0.0560423	0.00189651	0.345634	0.121702	0.0547771	0.000639963
326	ML154155a-PA	0.000762387	0.0134898	0.334728	0.044997	0.127081	0.130467	0.596698	0.182426	0.36931	0.00167798	0.0378717	0.0514743	0.110082	0.0093174	0.0314618	0.666643	0.00754075	0.158276	0.0726549	0.0216416	0.609274	0.361722	0.0726074	0.0465104	0.514435	0.0670704	0.0284892	0.00283892	0.00980451	0.00634424	0.0525164	0.110601	0.276446	0.014267	0.0217209	0.0624608	0.808673	0.0568393	0.0249353	0.0413858	0.0278779	0.0559021	0.098743	0.00139523	0.670645	0.118367	0.047306	0.000734713
327	ML03194a-PA	0.0303275	0.00236605	0.225632	0.00354108	0.0053084	0.258565	0.433263	0.237521	0.351481	0.00153498	0.139767	0.178152	0.111648	0.0442332	0.106915	0.563088	0.0378148	0.17192	0.163455	0.0594581	0.379798	0.262822	0.0582149	0.0548814	0.34819	0.159087	0.0716472	0.00601801	0.00289246	0.00345774	0.159694	0.188452	0.118595	0.0232218	0.0616018	0.108912	0.709932	0.0742602	0.0577367	0.0359588	0.0426733	0.105549	0.125376	0.00336472	0.38152	0.1597	0.0790846	0.000581558
328	ML11619a-PA	0.0290474	0.0244346	0.496087	0.0773398	0.071671	0.670404	0.748432	0.129949	0.197837	0.000149702	0.0130978	0.0306644	0.0878578	0.0057996	0.0194055	0.69991	0.00428039	0.129332	0.0508178	0.00688643	0.431227	0.338805	0.024733	0.0139739	0.474248	0.126075	0.0311367	0.00136081	0.00064996	0.000360655	0.0830787	0.0784975	0.254368	0.0169716	0.0516825	0.0454575	0.773583	0.0272736	0.0164155	0.0227483	0.0134434	0.0310518	0.0229539	0.000688966	0.605848	0.198014	0.0476197	0.000228531
329	ML049310a-PA	0.0635982	0.000281853	0.264199	0.000393819	0.000938865	0.167605	0.259603	0.175708	0.251735	0.00171151	0.123148	0.144695	0.111004	0.0995233	0.143808	0.69495	0.0397768	0.12976	0.133992	0.0566037	0.28114	0.156743	0.0496394	0.0444642	0.223818	0.228162	0.147177	0.0154297	0.00356027	0.00399027	0.290734	0.13971	0.0961016	0.0909322	0.207297	0.128917	0.698008	0.101848	0.117386	0.0361787	0.0400851	0.121108	0.101057	0.00857868	0.209512	0.282281	0.190018	0.00220668
330	ML027317a-PA	0.0162679	0.0255919	0.609666	0.0334079	0.0533027	0.78099	0.639049	0.254846	0.352975	0.000663165	0.0739322	0.136783	0.172553	0.0557693	0.114486	0.454526	0.0331064	0.138682	0.198785	0.0277281	0.450233	0.238599	0.0267297	0.0159712	0.270945	0.0873294	0.0355696	0.00922775	0.00104417	0.000630737	0.0644992	0.0887863	0.129317	0.042364	0.0403291	0.0707	0.758467	0.0527791	0.0421537	0.0412699	0.0247814	0.0717124	0.0407873	0.00619374	0.26646	0.134166	0.0408632	0.000996062
331	ML01347a-PA	0.0541716	0.00138862	0.0926441	0.00160524	0.00239363	0.103084	0.546074	0.0804076	0.153264	8.8474e-05	0.0426524	0.038339	0.0432903	0.00967318	0.0252316	0.676595	0.00743216	0.135768	0.0437111	0.016118	0.199669	0.232006	0.0683648	0.0589268	0.283126	0.144764	0.0669348	0.00350274	0.000795171	0.00077754	0.120196	0.113775	0.15204	0.0246287	0.0494543	0.0773981	0.551553	0.0579284	0.054142	0.0445494	0.0452849	0.0758338	0.135192	0.00214699	0.346283	0.175442	0.0566557	0.000331208
332	ML102913a-PA	0.000775706	0.0270812	0.685903	0.0760055	0.0895372	0.869048	0.798336	0.150311	0.392771	9.45734e-05	0.00929033	0.0238995	0.0820736	0.0060637	0.0143722	0.76866	0.00354428	0.0531416	0.0260922	0.00808838	0.590072	0.370135	0.0218828	0.00749541	0.573529	0.0726793	0.0174268	0.000450195	0.000313909	0.000130712	0.0474172	0.0485013	0.204422	0.00825571	0.02565	0.0257448	0.823415	0.0187983	0.00735407	0.01276	0.00528947	0.014694	0.0173885	0.000265455	0.733561	0.176812	0.0280054	0.000110285
333	ML14242a-PA	0.193415	0.0004381	0.332344	0.00111097	0.00140924	0.388375	0.333578	0.0613073	0.0855794	0.000630358	0.0402268	0.0565021	0.02368	0.00876084	0.0237598	0.616689	0.0107257	0.131799	0.0581824	0.0202103	0.104223	0.112067	0.0498659	0.0462067	0.112648	0.143988	0.0830523	0.00542363	0.00246655	0.00241892	0.161517	0.122865	0.0548575	0.0285494	0.0389192	0.0540792	0.495353	0.0546585	0.0341463	0.0311436	0.0322576	0.0728696	0.0699526	0.00189401	0.117859	0.138203	0.100155	0.00032839
334	ML029610a-PA	0.000799336	0.0161339	0.332719	0.0448619	0.0550131	0.470693	0.527873	0.20039	0.385126	0.000205181	0.0197013	0.0515724	0.0726332	0.00710918	0.0201438	0.677223	0.00435646	0.191521	0.0693544	0.0145575	0.554327	0.443363	0.0472855	0.025391	0.606794	0.116045	0.042228	0.00198569	0.00142153	0.00070269	0.0945826	0.140961	0.231736	0.0164875	0.0290111	0.0557235	0.82484	0.0505998	0.0201841	0.026379	0.0136697	0.0468845	0.0607068	0.00110556	0.752494	0.169377	0.0683097	0.000145224
335	ML193217a-PA	0.0028725	0.0207136	0.366549	0.0704588	0.0716072	0.376925	0.563502	0.117201	0.252972	0.00294162	0.0204811	0.0220169	0.062573	0.00527905	0.00885686	0.524062	0.00472511	0.0427898	0.0317819	0.0149075	0.502398	0.230602	0.0222805	0.0153611	0.365387	0.0533597	0.0322258	0.00123372	0.00563946	0.00396732	0.0326067	0.0294888	0.108268	0.0112701	0.0108437	0.0113233	0.81574	0.0207047	0.00788612	0.0100399	0.00703388	0.0183003	0.0369687	0.000757008	0.600976	0.0980309	0.0353756	0.000218599
336	ML12424a-PA	0.0173577	0.000764314	0.278125	0.00247881	0.00559456	0.451355	0.398232	0.208227	0.344278	0.00210616	0.0710895	0.173608	0.0941064	0.0682152	0.106903	0.579501	0.0393269	0.124301	0.161284	0.045579	0.271501	0.154443	0.0268623	0.024543	0.202488	0.156142	0.0547084	0.00433831	0.00227511	0.00246808	0.187378	0.12935	0.0625911	0.04276	0.0754703	0.0759377	0.691331	0.067128	0.0609969	0.0267907	0.0285003	0.0801614	0.0575681	0.00221103	0.146235	0.148334	0.135888	0.000635917
337	ML073243a-PA	0.00304855	0.0244298	0.547047	0.0521957	0.0669098	0.595601	0.63328	0.18419	0.386923	0.000107604	0.0106253	0.064987	0.108619	0.0146893	0.0420301	0.511788	0.00673762	0.115554	0.0726204	0.00993557	0.484592	0.373363	0.0211791	0.0117629	0.465524	0.0905239	0.0273217	0.00145165	0.000264656	0.000145373	0.0834737	0.0964038	0.197811	0.0183935	0.0480486	0.0611699	0.825989	0.0267017	0.0168511	0.0164289	0.00936554	0.0253626	0.0158285	0.00101064	0.600363	0.129203	0.0529141	0.00010266
338	ML097511a-PA	0.192184	8.7198e-05	0.249005	0.000278115	0.000714592	0.152697	0.264982	0.116247	0.210066	0.000586281	0.0360995	0.0906302	0.0373936	0.0171976	0.0438452	0.743658	0.0128063	0.100798	0.0772401	0.0206248	0.177089	0.140262	0.0280301	0.0221456	0.19789	0.246405	0.124063	0.0119557	0.00193328	0.00173883	0.310257	0.115352	0.0459176	0.0658993	0.0927543	0.0555605	0.666777	0.0589823	0.0354843	0.0193944	0.0174087	0.0817138	0.063887	0.00699006	0.149278	0.193193	0.243096	0.00127676
339	ML104643a-PA	0.044144	0.00342615	0.563655	0.0439144	0.0776971	0.863881	0.806884	0.0716918	0.162732	3.03903e-05	0.00184791	0.00532836	0.0528434	0.00124058	0.00489928	0.787451	0.000445781	0.0407574	0.0137426	0.000795268	0.450347	0.271634	0.00545869	0.00161413	0.346089	0.0934997	0.0190407	0.0025616	0.000363403	0.000115373	0.0489854	0.0159164	0.198204	0.0185407	0.0309509	0.0123935	0.826837	0.00770161	0.00336912	0.00466162	0.00143956	0.00699197	0.00558072	0.00121453	0.632678	0.189823	0.0298444	0.000826046
340	ML09082a-PA	0.0267678	0.00229458	0.439781	0.00455486	0.0101192	0.28817	0.422352	0.14508	0.271417	0.000494599	0.037889	0.0668191	0.0723028	0.0212276	0.0392571	0.628117	0.0111116	0.0809681	0.0639378	0.0246269	0.328742	0.200859	0.03135	0.0203842	0.312479	0.186487	0.11664	0.00647589	0.00126505	0.000990615	0.185699	0.0850245	0.0911014	0.0434917	0.0849428	0.046506	0.773368	0.0419516	0.0271534	0.0145975	0.011666	0.0455734	0.0529933	0.00426379	0.366555	0.204873	0.131602	0.00221688
341	ML084410a-PA	0.00546288	0.000202087	0.217358	0.000513462	0.000724486	0.110999	0.333397	0.145522	0.21755	0.000427039	0.0854733	0.139214	0.0649387	0.0241887	0.0843924	0.752901	0.0234639	0.142788	0.111824	0.0273348	0.21606	0.192211	0.054893	0.0461788	0.268858	0.244313	0.148457	0.0138415	0.00137516	0.00156877	0.288936	0.174449	0.0827775	0.05264	0.107057	0.108661	0.644159	0.0842349	0.0578669	0.0334543	0.037488	0.135087	0.0897823	0.00844921	0.223744	0.225273	0.164245	0.00162557
342	ML32344a-PA	0.0241849	0.00557717	0.42989	0.0383891	0.098231	0.748151	0.756741	0.179117	0.245368	0.000158305	0.0220475	0.0621583	0.180839	0.0238724	0.0829808	0.429053	0.00495885	0.179451	0.0918908	0.00814341	0.402745	0.343991	0.0249796	0.0104414	0.397899	0.0843081	0.0180996	0.00206149	0.000955381	0.000501274	0.0761654	0.125665	0.34747	0.0162618	0.0923781	0.151054	0.802732	0.0434678	0.0373745	0.0184191	0.00948461	0.042035	0.0318936	0.00131195	0.556654	0.110235	0.0258903	0.000745202
343	ML016717a-PA	0.0132873	0.00466687	0.147353	0.0104714	0.0170061	0.386562	0.64243	0.197854	0.30795	4.46996e-05	0.00833593	0.0339274	0.12086	0.00436448	0.0188313	0.506131	0.00198327	0.249031	0.0732463	0.00353741	0.553528	0.491425	0.0240596	0.0144606	0.557039	0.0685228	0.0132447	0.00100596	0.000500587	0.000291875	0.0619506	0.123855	0.406785	0.00906365	0.034529	0.0610404	0.8231	0.0231653	0.0191666	0.0213564	0.0131879	0.0270329	0.0216434	0.000558327	0.668298	0.121045	0.0241307	9.00757e-05
344	ML018045a-PA	0.00491543	0.0638464	0.342409	0.116265	0.152072	0.42861	0.607918	0.108855	0.281447	0.000641393	0.0123462	0.0256243	0.0689807	0.00686012	0.0183003	0.565536	0.00478744	0.0668262	0.0367704	0.0141039	0.464787	0.209197	0.0217174	0.0197562	0.292622	0.0474662	0.0141058	0.00111215	0.00187994	0.00177492	0.0346787	0.0455092	0.148314	0.00775761	0.0198485	0.0289898	0.801028	0.0176776	0.0105522	0.0140956	0.0137297	0.0165978	0.0276212	0.000571816	0.489223	0.101237	0.0222899	0.000137118
345	ML021611a-PA	0.0193255	0.000637087	0.488079	0.0032086	0.0094462	0.282885	0.365328	0.0718413	0.151864	0.000167146	0.00375234	0.00575271	0.0401542	0.000736392	0.0028909	0.73689	0.000773142	0.0392606	0.0122093	0.00070693	0.288042	0.301189	0.0044585	0.00196412	0.401813	0.105762	0.0307252	0.00112949	0.00067968	0.000330982	0.0672552	0.0184797	0.153829	0.0177102	0.0250608	0.00896982	0.79763	0.00613455	0.00312017	0.00420499	0.00212252	0.00968925	0.00817089	0.000512108	0.456941	0.129401	0.0463725	0.000275053
346	ML07994a-PA	0.014978	0.0084085	0.401037	0.0177943	0.0523831	0.62483	0.685397	0.0812228	0.253315	5.09396e-06	0.00150817	0.00575878	0.0461008	0.00102697	0.00382871	0.767752	0.000230014	0.0336574	0.00980034	0.000545748	0.440244	0.321333	0.00428724	0.00103153	0.428422	0.0739245	0.0085227	0.000388921	6.45536e-05	1.48607e-05	0.0389946	0.019721	0.202932	0.00515782	0.0241335	0.0111784	0.809014	0.00466483	0.00212971	0.00264257	0.000624103	0.00507005	0.00293277	0.000204001	0.612386	0.143085	0.0171305	0.000104723
347	ML161310a-PA	0.00144067	0.0168594	0.199073	0.052361	0.0450843	0.16801	0.635222	0.144047	0.35956	0.000150455	0.0189187	0.0293299	0.0506683	0.00444669	0.0119178	0.539976	0.00465438	0.0797939	0.0387693	0.00832243	0.559579	0.29614	0.0316778	0.0183473	0.36991	0.051035	0.015639	0.00108378	0.000645984	0.000390402	0.0409716	0.0600679	0.131669	0.00698448	0.0097001	0.0233287	0.825131	0.024682	0.0113098	0.0230269	0.0144939	0.0324894	0.0389058	0.000514942	0.59697	0.0850822	0.0233615	8.37495e-05
348	ML040723a-PA	0.0326937	0.000133543	0.165274	0.000351571	0.000769948	0.254728	0.416505	0.124116	0.205585	0.000253651	0.0271927	0.0522587	0.0647103	0.0102903	0.0291138	0.39417	0.00740506	0.183802	0.0859587	0.015472	0.351875	0.259768	0.0592589	0.0483602	0.328166	0.0467002	0.0246568	0.00243831	0.00247973	0.00226302	0.0481668	0.10718	0.151894	0.0130453	0.0170712	0.0599155	0.659103	0.0584576	0.0468123	0.0387428	0.0358946	0.0620249	0.0647442	0.00153317	0.425715	0.0808258	0.0300381	0.000799756
349	ML01363a-PA	0.00313869	0.0052204	0.130596	0.022213	0.0666616	0.239168	0.678285	0.0785066	0.148881	0.000493173	0.00617579	0.0103994	0.0454246	0.00171733	0.00495967	0.74645	0.0012038	0.0658514	0.0204821	0.00295872	0.455836	0.258971	0.0168129	0.00695722	0.328969	0.167871	0.0391085	0.0019154	0.00339245	0.0018089	0.097129	0.0338516	0.179312	0.0167693	0.0428076	0.0134442	0.825873	0.0141181	0.00621444	0.00800795	0.00432008	0.0130072	0.0166709	0.00109639	0.646064	0.339669	0.0577615	0.00034717
350	ML00013a-PA	0.0026452	0.000615655	0.0904585	0.00125665	0.00240884	0.150183	0.463514	0.0519844	0.104069	0.000289119	0.0184851	0.023337	0.0227016	0.00544147	0.0101007	0.739083	0.0037694	0.093344	0.0293165	0.0100305	0.160999	0.154592	0.0449142	0.0289912	0.19912	0.173936	0.0814643	0.00461013	0.00213418	0.00159205	0.151911	0.0703832	0.0804188	0.0374666	0.0434075	0.0312236	0.699463	0.055012	0.0291931	0.0230559	0.0180235	0.0568372	0.0791368	0.00195735	0.22807	0.220271	0.100639	0.000410712
351	ML31988a-PA	0.00780777	0.00197982	0.378197	0.00910776	0.0142491	0.518317	0.409971	0.233851	0.407017	0.000984836	0.0333511	0.120779	0.153906	0.0329008	0.0964207	0.358133	0.0134943	0.151206	0.144251	0.0263335	0.3962	0.218114	0.0333967	0.013677	0.243778	0.0405294	0.0105716	0.000896111	0.00221639	0.000985828	0.043236	0.117394	0.169103	0.00972347	0.0231037	0.0883691	0.741773	0.0465059	0.0336793	0.0213602	0.0100687	0.0426396	0.0431623	0.000474486	0.273372	0.0511785	0.0273197	0.000141348
352	ML109016a-PA	0.0848985	0.000378823	0.199275	0.00116699	0.00283856	0.139632	0.445626	0.113616	0.221947	4.50243e-05	0.00605575	0.0223942	0.0818359	0.00312854	0.0119004	0.678978	0.00113991	0.107807	0.0427371	0.00414564	0.385869	0.282327	0.0188351	0.00972852	0.3422	0.121057	0.037712	0.00118793	0.000419102	0.000196867	0.0907903	0.055751	0.224138	0.0165104	0.0446723	0.0266185	0.812957	0.0191643	0.00917792	0.00909654	0.00451632	0.016079	0.0182984	0.00070653	0.53938	0.181044	0.0492521	0.000178992
353	ML42443a-PA	0.0451652	0.0139289	0.331999	0.0762374	0.222246	0.593911	0.683138	0.0282494	0.0942365	4.62673e-05	0.0015196	0.00428849	0.0114913	0.000611812	0.00195531	0.631486	0.000414868	0.0234252	0.00531515	0.000610064	0.257236	0.142735	0.00365026	0.00183471	0.254261	0.0796081	0.00742213	0.00107209	0.000394661	0.000205334	0.0483294	0.0190014	0.0704734	0.00675085	0.0172095	0.00739251	0.743278	0.0043927	0.00212845	0.00365646	0.00195404	0.00577394	0.00666767	0.000565242	0.33964	0.139015	0.0270959	0.000214995
354	ML043812a-PA	0.00109983	0.00181242	0.241954	0.010095	0.0105132	0.123899	0.266034	0.101772	0.183548	0.000168835	0.0115644	0.0198034	0.0530091	0.00381303	0.0120953	0.779906	0.00204593	0.0718068	0.0328868	0.00327342	0.411872	0.250737	0.00803028	0.00552872	0.386162	0.223636	0.105673	0.0123402	0.000533504	0.000421435	0.165275	0.0404656	0.13877	0.0642317	0.0810455	0.0225283	0.833067	0.0134645	0.00992944	0.00701793	0.00565888	0.0214277	0.0147175	0.00673416	0.50068	0.312716	0.131191	0.00140302
355	ML451314a-PA	0.102458	0.000273837	0.267584	0.000507482	0.000951268	0.134131	0.293827	0.135363	0.187923	0.000558682	0.128511	0.136914	0.0684738	0.0376985	0.095455	0.666563	0.0342508	0.0997756	0.119184	0.0521006	0.201346	0.114523	0.0525361	0.0501731	0.122929	0.169475	0.13643	0.0104951	0.00119007	0.00134284	0.218608	0.11549	0.0538601	0.0430946	0.0949677	0.0807485	0.64079	0.0713105	0.0535573	0.0319717	0.0354043	0.101568	0.0884119	0.00493738	0.156271	0.172344	0.123304	0.000969495
356	ML46391a-PA	0.0316311	0.000962248	0.180143	0.00297109	0.00322597	0.387819	0.41603	0.137396	0.166133	0.000559052	0.057083	0.0756676	0.07234	0.0191387	0.0453299	0.425725	0.0108321	0.0794415	0.0914335	0.0156467	0.198195	0.132202	0.0148175	0.0135174	0.173022	0.114678	0.102416	0.00893553	0.000895841	0.00101939	0.133711	0.0655217	0.0640548	0.0494679	0.0568594	0.0372408	0.616638	0.0259023	0.0220227	0.00979255	0.0110189	0.0347996	0.0361869	0.00457246	0.197951	0.0867618	0.0837421	0.000902461
357	ML154156a-PA	0.000385868	0.00904265	0.281129	0.0356927	0.10727	0.102938	0.551243	0.138979	0.302747	0.00171989	0.0296312	0.0368165	0.0728629	0.00733327	0.021496	0.654326	0.00616736	0.0741295	0.0530732	0.0184537	0.5074	0.222276	0.0298621	0.0185829	0.389491	0.0667549	0.0253732	0.00190344	0.00537084	0.00368272	0.0547928	0.0521995	0.123904	0.0108072	0.0208691	0.0278479	0.816516	0.0275153	0.0119025	0.0161795	0.011048	0.0283199	0.0490406	0.000919763	0.540933	0.103656	0.0482733	0.000378608
358	ML065713a-PA	0.0264379	0.000454657	0.281828	0.00137722	0.00261188	0.340805	0.509005	0.114397	0.199632	0.000211931	0.0393678	0.0433127	0.0470053	0.00975196	0.0229926	0.804856	0.0085655	0.0710897	0.0499821	0.0208315	0.285143	0.178232	0.0342955	0.0250332	0.268584	0.187619	0.133803	0.0067375	0.000720838	0.000619567	0.191154	0.0619255	0.0717185	0.0351834	0.0641676	0.0316445	0.79532	0.0401989	0.0190613	0.0133878	0.0114361	0.0460764	0.0584395	0.00315537	0.348984	0.216028	0.130553	0.00111928
359	ML27323a-PA	0.0147892	0.0184531	0.455836	0.0400648	0.0283141	0.678777	0.645152	0.0851794	0.21486	2.22042e-05	0.00691845	0.0146082	0.0493625	0.00289712	0.00921949	0.686593	0.00127312	0.0866155	0.0326572	0.00478015	0.469023	0.290805	0.0180747	0.00828912	0.469645	0.0821565	0.0246074	0.000866012	0.000150355	6.70427e-05	0.0532952	0.0395527	0.155157	0.00866826	0.0218697	0.0238408	0.838909	0.0149217	0.00618041	0.00857269	0.00389816	0.0128655	0.0208503	0.000544421	0.724684	0.192338	0.0267433	0.000158875
360	ML06457a-PA	0.0312902	0.00650753	0.195441	0.0178551	0.0665455	0.276206	0.708046	0.084072	0.170678	0.000447212	0.00723753	0.0107889	0.0336271	0.00146324	0.00454138	0.471308	0.00197245	0.0384675	0.0185084	0.00357897	0.405314	0.209326	0.0126258	0.00673843	0.255215	0.0486948	0.0132753	0.00095768	0.00211603	0.00109096	0.0362689	0.0235383	0.0912747	0.00623026	0.00983778	0.00894487	0.81339	0.00938924	0.00425041	0.00918792	0.00489253	0.011763	0.0144406	0.000385873	0.440271	0.0699894	0.0219428	0.000167294
361	ML17991a-PA	0.000723464	0.00413137	0.299602	0.0224058	0.0614762	0.344687	0.635315	0.0805708	0.238272	0.000280534	0.00787912	0.0149796	0.0515033	0.00328581	0.0118933	0.576325	0.00123164	0.0691191	0.023776	0.00379142	0.448822	0.264549	0.0160312	0.0110033	0.39695	0.0461578	0.0149933	0.00090415	0.0020182	0.00146064	0.0323917	0.0406702	0.177794	0.00907815	0.0205675	0.0306466	0.838482	0.0161637	0.00892549	0.00731071	0.00542478	0.0150991	0.0245481	0.000749837	0.598244	0.103237	0.026919	0.000279803
362	ML05491a-PA	0.00198761	0.000937926	0.312252	0.0046837	0.00923062	0.167212	0.329546	0.0725627	0.137133	0.000654466	0.00953469	0.0110194	0.0501001	0.00260499	0.00640811	0.58962	0.00244942	0.109153	0.0243915	0.00593888	0.374851	0.279082	0.0308409	0.022362	0.396631	0.0786922	0.0314812	0.00323115	0.00382912	0.00281918	0.0554883	0.049281	0.241069	0.0147919	0.0252298	0.024518	0.799047	0.0312467	0.0167405	0.0175431	0.0136187	0.0300677	0.0424904	0.00158939	0.613461	0.154371	0.0311183	0.000944941
363	ML02335a-PA	0.00547893	0.0158637	0.537714	0.0702493	0.0600561	0.337992	0.349703	0.119394	0.235375	0.000205662	0.0136001	0.0217199	0.0957618	0.00731029	0.0189324	0.516558	0.00244502	0.0480243	0.0259497	0.00446154	0.515806	0.321407	0.0128062	0.00692814	0.488807	0.0388345	0.0149088	0.00211426	0.000603117	0.000419454	0.0266331	0.0401811	0.20086	0.00954195	0.0191665	0.0328989	0.814347	0.0121424	0.00983167	0.00951659	0.00623457	0.0155032	0.0187869	0.00168706	0.710902	0.0767483	0.0150697	0.000533102
364	ML01193a-PA	0.056244	0.000173839	0.123059	0.000382042	0.000662909	0.0619157	0.280406	0.119259	0.154515	0.000965488	0.102337	0.113648	0.072967	0.0450804	0.0964058	0.623579	0.0248681	0.0865687	0.101548	0.0460378	0.157099	0.0963244	0.0467298	0.044898	0.109402	0.144563	0.141965	0.00991549	0.00194087	0.00230527	0.186938	0.0985574	0.0572259	0.061017	0.10937	0.0829782	0.61623	0.0617297	0.0612581	0.0226672	0.026627	0.0759061	0.0867298	0.0050828	0.117861	0.132455	0.128659	0.0011187
365	ML02669a-PA	0.0169294	0.00773423	0.50617	0.0321577	0.0409011	0.649902	0.593005	0.0273015	0.0872129	1.5149e-05	0.000953902	0.00259697	0.0168404	0.000621228	0.00172028	0.631422	0.000203371	0.0127694	0.00387384	0.00040405	0.226141	0.112282	0.00128043	0.000834088	0.231112	0.0584254	0.00954784	0.000453739	9.43421e-05	5.30161e-05	0.0327572	0.00861201	0.0724379	0.00644951	0.0189226	0.00476711	0.816468	0.00186043	0.00147597	0.00131678	0.000783062	0.00218606	0.00195406	0.000251788	0.373368	0.118543	0.015719	0.000112794
366	ML28568a-PA	0.00324846	0.00454237	0.392386	0.0112212	0.0228826	0.552788	0.643743	0.257474	0.404126	0.000190664	0.0483885	0.102696	0.118167	0.0209725	0.0596418	0.544411	0.0116552	0.0898464	0.129928	0.0165552	0.492928	0.206883	0.0175247	0.00699536	0.28156	0.0787069	0.0257813	0.0012677	0.000324003	0.000146451	0.073052	0.0668399	0.0868039	0.0100903	0.027941	0.0359426	0.815884	0.0196704	0.0150581	0.0113116	0.00511959	0.0287981	0.021838	0.000665738	0.35189	0.110805	0.0377496	0.00020034
367	ML120720a-PA	0.00596988	0.000805453	0.453167	0.00411866	0.00431965	0.74551	0.554952	0.0646875	0.165291	1.34541e-05	0.00188397	0.00511684	0.0459582	0.00135607	0.00501651	0.823958	0.000638333	0.0254576	0.00899534	0.000827839	0.317925	0.225375	0.00290326	0.00154195	0.315132	0.128371	0.0146878	0.000598601	5.79571e-05	3.2742e-05	0.064136	0.013884	0.162539	0.0103028	0.0463265	0.0128789	0.754732	0.00384231	0.00293791	0.0025857	0.00155649	0.00509112	0.0031125	0.00038201	0.457353	0.218553	0.019531	8.69066e-05
368	ML02169a-PA	0.000877744	0.00689295	0.232271	0.0223393	0.0647972	0.184518	0.53514	0.14348	0.299096	0.000129425	0.00912212	0.0222333	0.121097	0.00751828	0.0203989	0.679818	0.0015107	0.0547681	0.0298031	0.00452592	0.569298	0.279863	0.015208	0.00665652	0.427243	0.037502	0.0137633	0.000335894	0.000410017	0.000191111	0.0258989	0.0387609	0.262586	0.00950618	0.0207693	0.0297823	0.823185	0.0157085	0.0113027	0.00630958	0.00302344	0.0112833	0.0172178	0.000186665	0.62162	0.105758	0.0132183	7.08657e-05
369	ML24334a-PA	0.0334557	0.00377028	0.202355	0.039471	0.0628823	0.297754	0.602837	0.0665931	0.177535	3.946e-05	0.00297124	0.00566611	0.0310543	0.0011298	0.0035006	0.649322	0.000911586	0.037288	0.0108924	0.0012547	0.421203	0.228285	0.00541241	0.0026729	0.334749	0.0497501	0.00465626	0.000117621	0.000230278	0.000114702	0.0330765	0.0196425	0.135181	0.00260646	0.0132528	0.0106787	0.824315	0.00522026	0.00348399	0.00599003	0.0030858	0.00761678	0.00608287	5.23128e-05	0.494165	0.11058	0.0109256	1.61161e-05
370	ML00578a-PA	0.0193005	0.00554695	0.302097	0.0321107	0.0543658	0.146301	0.341233	0.215106	0.410166	0.000495539	0.0304966	0.0599305	0.105783	0.00936901	0.0336471	0.385266	0.0129489	0.131321	0.0874444	0.0188428	0.551627	0.363699	0.0201425	0.0154701	0.454962	0.0179454	0.00352079	0.000127006	0.000737953	0.000586064	0.0169135	0.0864278	0.184651	0.00166893	0.00510742	0.0445287	0.793113	0.0231841	0.0135034	0.0208378	0.0166963	0.0370564	0.0281431	5.36847e-05	0.534181	0.0292095	0.0071207	2.15498e-05
371	ML10229a-PA	0.00304426	0.00258496	0.253338	0.00788981	0.0282537	0.156912	0.520244	0.0861048	0.171	0.000512401	0.00968445	0.0169935	0.0479432	0.00408658	0.00827081	0.525476	0.00312103	0.0657434	0.0305079	0.00938816	0.382322	0.173783	0.0191149	0.0125011	0.272634	0.0208561	0.00932656	0.000452776	0.00176149	0.00111984	0.0151146	0.0352149	0.124174	0.00414822	0.00627545	0.0145075	0.802053	0.0194739	0.00947415	0.0105429	0.00687615	0.0170553	0.0276783	0.000232048	0.4379	0.0503671	0.0113071	0.000103808
372	ML04526a-PA	0.0218678	0.00631194	0.316773	0.0503412	0.140691	0.194162	0.63831	0.0514951	0.117876	4.59401e-05	0.00189485	0.00464268	0.0245591	0.000937062	0.0024473	0.611122	0.000328432	0.0401945	0.0069445	0.00111544	0.380575	0.261497	0.00865245	0.00331769	0.473293	0.0410144	0.00787743	0.000451073	0.000432514	0.000164108	0.0259043	0.0247175	0.169363	0.00583837	0.0104532	0.0108644	0.839808	0.00711997	0.00397477	0.00503377	0.00201117	0.0058528	0.0120484	0.000277013	0.690501	0.0813236	0.0167465	0.000223111
373	ML131713a-PA	0.000407208	0.000787711	0.449101	0.00662276	0.0104298	0.213324	0.279136	0.101291	0.186685	0.000339505	0.0022969	0.0134691	0.0399164	0.00119608	0.00463375	0.804906	0.00138051	0.0481261	0.0221741	0.00106797	0.321744	0.281607	0.00288416	0.00180072	0.47107	0.133354	0.0290218	0.0107102	0.00122639	0.000793769	0.0849603	0.0290136	0.120726	0.027994	0.0292279	0.00852622	0.74749	0.00752917	0.00278151	0.00481783	0.00309696	0.0085328	0.00231868	0.0102425	0.515293	0.238063	0.0614825	0.00136612
374	ML11632a-PA	0.00185057	0.000497914	0.229197	0.00737876	0.0102152	0.135151	0.445105	0.0777903	0.198803	1.48986e-05	0.00150479	0.00596316	0.0279574	0.000382563	0.00199434	0.734893	0.000454152	0.0555285	0.0144169	0.000834451	0.432206	0.350904	0.00753693	0.00291368	0.576714	0.0654451	0.0132271	0.00101244	0.00017957	8.05874e-05	0.0406925	0.0222503	0.143724	0.00753749	0.00819214	0.00714331	0.835242	0.00784448	0.00159227	0.0061082	0.00278756	0.00934898	0.00520365	0.000725458	0.675545	0.114018	0.0271331	0.000150979
375	ML170510a-PA	0.11853	0.000512608	0.208595	0.00104005	0.00183901	0.0640404	0.178769	0.0695085	0.140211	0.000171885	0.0221572	0.0388385	0.0366356	0.00966081	0.0284476	0.47339	0.00631384	0.0745708	0.0456557	0.0101323	0.187159	0.11667	0.019422	0.0182919	0.15022	0.0763184	0.0272208	0.00267849	0.000890327	0.000862184	0.0707766	0.0642105	0.0661921	0.0173772	0.0320619	0.0474196	0.554985	0.0289919	0.024344	0.0183818	0.0188088	0.0345038	0.0370556	0.00177844	0.192364	0.101562	0.037515	0.000350841
376	ML019214a-PA	0.0388038	0.0114555	0.470714	0.020884	0.011928	0.833029	0.553689	0.0969044	0.177006	0.000130628	0.00989188	0.0256327	0.0641424	0.00757811	0.0172557	0.337955	0.00305546	0.0859169	0.0400442	0.00491117	0.31176	0.226178	0.0115221	0.00870388	0.330173	0.0457257	0.0152603	0.000817279	0.000384199	0.000350133	0.0502478	0.0561133	0.135551	0.00970613	0.0364599	0.03521	0.804306	0.0178208	0.017966	0.00815031	0.00752475	0.0190401	0.016511	0.000437465	0.46366	0.0735904	0.0229185	9.54176e-05
377	ML11594a-PA	0.00033067	0.000695718	0.347281	0.00586424	0.00654233	0.229814	0.537008	0.0576668	0.137364	0.000177275	0.0038494	0.00621554	0.0297135	0.00136171	0.00250296	0.773594	0.000747161	0.0274316	0.0110424	0.00123028	0.380205	0.174151	0.00495055	0.00240069	0.297726	0.0661807	0.0203334	0.00114316	0.00085877	0.0005365	0.0432587	0.0145478	0.0917712	0.00835376	0.0183007	0.00529641	0.822177	0.00678601	0.00386811	0.00306821	0.00190663	0.0082886	0.00692968	0.000721834	0.4887	0.173429	0.0344968	0.000219725
378	ML368910a-PA	0.0922687	0.00148107	0.314602	0.00771765	0.0191661	0.222884	0.475401	0.1166	0.241511	0.000164708	0.0245166	0.0497576	0.0583728	0.0128443	0.0384006	0.699328	0.00515111	0.0595172	0.0469651	0.0139341	0.288077	0.144951	0.0230469	0.0117759	0.237869	0.139733	0.0452886	0.00149489	0.000551299	0.000322541	0.162176	0.0624923	0.0736278	0.0196005	0.0849253	0.0455031	0.782681	0.0269909	0.0174467	0.0108629	0.00635348	0.0284697	0.0323014	0.000760641	0.303999	0.150913	0.0894695	0.000259695
379	ML199813a-PA	0.000140491	0.00478948	0.188935	0.025353	0.0264802	0.36449	0.594436	0.149528	0.312054	2.52402e-05	0.00869456	0.0304444	0.0792452	0.00364359	0.0185095	0.557726	0.0017268	0.0902483	0.0493005	0.00424588	0.452479	0.31016	0.0107382	0.00471453	0.485313	0.0848096	0.0292915	0.000835699	7.41429e-05	4.04598e-05	0.0672061	0.052299	0.165847	0.0117595	0.0335907	0.0289228	0.803734	0.0076081	0.00576882	0.00559531	0.00316428	0.0100461	0.00949804	0.000439207	0.600218	0.112771	0.0337731	4.51049e-05
380	ML02307a-PA	0.00110205	0.147847	0.533222	0.251811	0.171826	0.641358	0.749231	0.0225836	0.0580013	7.34624e-07	0.000637032	0.00165117	0.0148905	0.000304267	0.00168656	0.66665	9.39915e-05	0.00743196	0.0028269	0.000174918	0.162425	0.0815488	0.000777912	0.000257755	0.120176	0.072156	0.00905904	0.000278376	5.23838e-06	1.57841e-06	0.0429494	0.00427147	0.0544424	0.00517237	0.0305371	0.00390972	0.63183	0.000568425	0.00052575	0.000690434	0.000215204	0.000752974	0.000725952	0.000214214	0.303488	0.144603	0.00998662	5.87005e-05
381	ML045226a-PA	0.000831408	0.0105706	0.233418	0.0770525	0.129541	0.354314	0.557525	0.0862478	0.212523	1.53137e-05	0.00153127	0.00803096	0.0680942	0.00280383	0.00761445	0.673195	0.000523992	0.0417846	0.0162603	0.00106583	0.561599	0.285004	0.00399992	0.00105082	0.461594	0.0381431	0.0041316	0.000183258	9.56628e-05	2.7589e-05	0.0227592	0.0198408	0.20556	0.00394269	0.0222654	0.0163878	0.852146	0.00569031	0.00299633	0.00325983	0.000943048	0.00448675	0.00322356	0.00010473	0.681336	0.147601	0.00953764	2.17113e-05
382	ML09089a-PA	0.00195435	0.00452708	0.20922	0.0547269	0.121121	0.311684	0.629072	0.0433018	0.129167	0.000453828	0.00336966	0.00602462	0.0286846	0.00130687	0.00389853	0.698198	0.000916161	0.0321778	0.0121589	0.00267077	0.385727	0.168314	0.00749078	0.00477182	0.31861	0.049503	0.0182856	0.000637175	0.00155449	0.00117765	0.0297892	0.0154957	0.0921511	0.00988496	0.0181771	0.00943052	0.835843	0.00770909	0.00329256	0.00395552	0.00294952	0.00705175	0.0103796	0.00036101	0.556594	0.133668	0.0317955	8.87418e-05
383	ML016335a-PA	0.0027384	0.0118968	0.318022	0.0449778	0.0204091	0.626165	0.610542	0.115412	0.222107	0.000110435	0.0106459	0.0349397	0.0765868	0.00458317	0.0219796	0.538395	0.0017966	0.0602915	0.0457994	0.00666113	0.389395	0.182629	0.00872927	0.00706165	0.280422	0.0533135	0.0314001	0.0007273	0.000197689	0.00015635	0.0444716	0.0429455	0.118309	0.0115844	0.0258828	0.0252614	0.832439	0.00911893	0.00465464	0.00413382	0.00334566	0.00956199	0.0129913	0.000438601	0.520055	0.0686287	0.0279998	6.17539e-05
384	ML04389a-PA	0.000503983	0.037158	0.386107	0.104495	0.0761497	0.323768	0.633478	0.100157	0.183995	0.000211863	0.00966675	0.0137163	0.0410706	0.0033846	0.0072396	0.546748	0.00271804	0.0271029	0.0220475	0.00433171	0.424868	0.174326	0.00866599	0.0043751	0.286099	0.0341782	0.00891396	0.000224865	0.000387198	0.000230935	0.0246501	0.0168356	0.0642109	0.00367686	0.00822814	0.00819949	0.836034	0.00876948	0.00418726	0.00689058	0.00401151	0.00947907	0.00848215	0.000118426	0.526699	0.0783105	0.0122179	1.88749e-05
385	ML279612a-PA	1.18245e-05	0.00316886	0.365696	0.0379118	0.130251	0.584803	0.770001	0.0401246	0.138778	1.57982e-05	0.000653106	0.00238595	0.0196655	0.000319481	0.00145278	0.669036	0.000122735	0.0137564	0.00480772	0.000389139	0.385616	0.171373	0.00194066	0.000350404	0.361088	0.0234	0.00354837	0.000161841	8.70501e-05	1.84377e-05	0.0119149	0.00648896	0.0768104	0.00180544	0.00592119	0.00323181	0.866865	0.00175699	0.000638968	0.000720415	0.000150745	0.00168674	0.00161302	0.000109251	0.655913	0.0619724	0.00746203	5.07076e-05
386	ML00577a-PA	0.00554006	0.000721525	0.332983	0.00207316	0.00258273	0.618813	0.506798	0.076498	0.142919	4.33688e-05	0.00879481	0.0194455	0.0459149	0.00436604	0.0143812	0.673475	0.00209942	0.0531027	0.0299961	0.00326915	0.2542	0.143298	0.00749828	0.00468055	0.21319	0.114073	0.0234095	0.000872198	0.000170055	0.000112613	0.0825472	0.0329778	0.0893873	0.0150455	0.0410449	0.022329	0.655758	0.00911844	0.00652713	0.00664221	0.00462099	0.0147502	0.011285	0.000418065	0.246406	0.193764	0.0330774	3.5802e-05
387	ML06034a-PA	0.000546854	0.00986636	0.383626	0.096251	0.0479667	0.188261	0.321433	0.146214	0.370992	6.72254e-06	0.00222042	0.0124785	0.0463095	0.0007433	0.00401237	0.552135	0.00044782	0.0526661	0.0223371	0.0013351	0.655738	0.408807	0.00602921	0.00233593	0.692522	0.0151062	0.00231917	5.71271e-05	4.10647e-05	1.38892e-05	0.0103685	0.0282673	0.148442	0.000840697	0.00198461	0.00832692	0.864858	0.00520629	0.00151454	0.00309204	0.00105797	0.00610974	0.00450148	3.1327e-05	0.803981	0.0298653	0.00435813	1.51873e-05
388	ML45532a-PA	0.00297532	0.00271613	0.398776	0.00490066	0.0042979	0.275404	0.348324	0.0823524	0.139244	0.000172845	0.0319043	0.0328824	0.0386582	0.00902574	0.0242188	0.708489	0.00614672	0.0505571	0.0399576	0.0134723	0.168444	0.112476	0.0184349	0.0177278	0.162504	0.18456	0.0990051	0.00294213	0.000337007	0.000398346	0.201246	0.0406177	0.0480072	0.0273386	0.0859163	0.02864	0.717308	0.0218142	0.0170406	0.00814358	0.00969789	0.0309843	0.0310653	0.0014597	0.211148	0.183624	0.1084	0.000405542
389	ML15417a-PA	0.000115818	0.0430561	0.373433	0.0628042	0.0472515	0.321481	0.605157	0.0834722	0.200742	2.48056e-05	0.00605999	0.0153802	0.0456421	0.0029963	0.0101559	0.67494	0.00126131	0.074722	0.0238257	0.00299849	0.401296	0.260912	0.0108012	0.00526611	0.358146	0.0549489	0.0104099	0.000529874	0.000171812	8.58417e-05	0.0429159	0.0474716	0.162547	0.00424452	0.0241024	0.0273466	0.83157	0.0115755	0.00724335	0.00781706	0.00397506	0.0145752	0.0119703	0.000337812	0.585896	0.122673	0.017261	7.01619e-05
390	ML13055a-PA	0.0166739	0.000291146	0.1712	0.000859218	0.00116465	0.202137	0.338746	0.0856827	0.171662	0.000216144	0.0308162	0.0391727	0.0330383	0.00578869	0.0221883	0.586311	0.00880035	0.0900289	0.0472817	0.011101	0.212945	0.160984	0.032032	0.0218168	0.187466	0.0597981	0.0168682	0.00221403	0.000687347	0.000529301	0.0552323	0.0701778	0.0725106	0.00655651	0.0113561	0.0389938	0.547176	0.0404034	0.0165055	0.0239964	0.0198858	0.0595845	0.0414356	0.000987373	0.209938	0.0711572	0.0250491	0.000279953
391	ML11346a-PA	0.0154336	0.000545498	0.285165	0.00134093	0.00092303	0.418052	0.248072	0.0658467	0.0828972	0.000185677	0.0347713	0.0584477	0.0243182	0.00773279	0.0265536	0.356506	0.00684261	0.10335	0.0543978	0.0105242	0.101723	0.0979944	0.0309562	0.0241199	0.0829176	0.03557	0.0225266	0.00204104	0.000951782	0.000733552	0.0500763	0.106647	0.0488766	0.0076291	0.0119679	0.0495827	0.53298	0.0382837	0.0251781	0.0230065	0.0186736	0.0574579	0.0433931	0.000867986	0.117594	0.0336445	0.0254005	0.000205337
392	ML097531a-PA	0.00421561	0.00125392	0.384749	0.00900251	0.00706233	0.657052	0.415549	0.0971641	0.255779	1.73952e-05	0.00396348	0.0205843	0.0504705	0.00279217	0.0116596	0.399867	0.00151194	0.107455	0.0329636	0.00181122	0.476495	0.363257	0.00718234	0.00428986	0.510096	0.0267017	0.00375582	0.000222242	0.000101045	6.1637e-05	0.0235318	0.0643557	0.194924	0.00252647	0.0120174	0.0331366	0.840419	0.0121415	0.00884717	0.00834577	0.00524614	0.0174689	0.00735429	0.000128468	0.582838	0.0661588	0.0108231	2.40193e-05
393	ML131111a-PA	0.00289056	0.000429696	0.329331	0.00126306	0.00203306	0.202295	0.345358	0.130833	0.338251	0.000110978	0.0197675	0.0489637	0.0445564	0.0102225	0.0247106	0.723443	0.00555757	0.0441735	0.0494546	0.0106402	0.321596	0.137098	0.011221	0.00631802	0.23184	0.131229	0.0359982	0.00239975	0.000283625	0.000178313	0.131168	0.0436151	0.0432657	0.0166124	0.0375196	0.0209584	0.784075	0.019026	0.0101406	0.00758224	0.00474814	0.0213037	0.0189679	0.0013823	0.25745	0.157375	0.0811272	0.000230083
394	ML054426a-PA	0.00333553	0.00024292	0.251387	0.00107047	0.00206245	0.15407	0.324642	0.138854	0.214371	0.00017456	0.0257286	0.0598334	0.0610314	0.0102787	0.0301149	0.79876	0.0052572	0.0587164	0.0677041	0.0126376	0.261365	0.123391	0.0130676	0.00925925	0.192729	0.273917	0.1108	0.00660087	0.00042143	0.000342687	0.245435	0.0525097	0.0536364	0.0533475	0.0890788	0.0245718	0.75946	0.0223817	0.011949	0.00719125	0.00584147	0.0275118	0.0223701	0.00343237	0.224536	0.274338	0.171171	0.000795992
395	ML475515a-PA	0.0137264	0.00119748	0.41832	0.00340117	0.00352551	0.570873	0.320748	0.0232716	0.0553204	5.56509e-05	0.00665167	0.00869047	0.00935783	0.00114729	0.00421217	0.61565	0.00176059	0.0669218	0.0148126	0.00330853	0.0818186	0.0998108	0.0154268	0.0131137	0.139774	0.121537	0.0316707	0.00419334	0.000579884	0.000562127	0.11188	0.0409313	0.0464748	0.0129885	0.0282976	0.0203212	0.44425	0.0183141	0.0103563	0.012551	0.0127976	0.0299419	0.0310927	0.00192601	0.1459	0.138	0.0527034	0.000496146
396	ML215412a-PA	0.00192454	0.000507957	0.226328	0.00168834	0.0032768	0.487943	0.51626	0.171447	0.390399	2.11287e-05	0.00675866	0.0232891	0.101653	0.00239585	0.0125478	0.570065	0.00108229	0.0502018	0.046218	0.00350921	0.541162	0.232732	0.00618678	0.00268387	0.424437	0.0352492	0.0055194	0.000103114	8.00593e-05	3.42231e-05	0.0205454	0.0254638	0.129537	0.00237702	0.00873727	0.0125965	0.844636	0.0059688	0.00329535	0.00302826	0.00130881	0.00539639	0.00729575	7.5186e-05	0.619115	0.0557832	0.0111593	1.22772e-05
397	ML005030a-PA	0.0890282	0.000915817	0.22841	0.00229061	0.00107861	0.252793	0.233721	0.0593274	0.131615	5.76693e-05	0.00670047	0.0130592	0.0322155	0.00176818	0.00777721	0.670103	0.00143606	0.0872002	0.020092	0.00277098	0.222144	0.225185	0.0210056	0.0137023	0.274327	0.0775688	0.0203419	0.000673241	0.000570687	0.000403741	0.0616034	0.0571144	0.163365	0.00793146	0.025461	0.0302756	0.685257	0.0190554	0.01031	0.0117772	0.00884765	0.0201917	0.0234001	0.000325787	0.428251	0.142229	0.0264338	0.000127017
398	ML062239a-PA	0.00350959	0.00315153	0.230382	0.0276841	0.0380831	0.332172	0.491661	0.049745	0.101037	7.49114e-05	0.00186332	0.0047004	0.0223828	0.000522912	0.002413	0.761796	0.000369031	0.0271704	0.00896419	0.000522677	0.239107	0.219818	0.00292283	0.00117687	0.318804	0.225469	0.031255	0.0029075	0.000552425	0.000261261	0.125795	0.0147008	0.0897281	0.0181437	0.0402299	0.00680502	0.754977	0.00392728	0.00163151	0.00214669	0.00101333	0.00612463	0.00282875	0.00145616	0.483758	0.291799	0.0496029	0.000950543
399	ML051710a-PA	0.00645924	0.00396532	0.261683	0.0182591	0.0166118	0.314372	0.356826	0.0535085	0.0852287	9.10853e-05	0.00328426	0.00755235	0.028222	0.00210577	0.00363527	0.362376	0.00166718	0.0664497	0.012706	0.00196439	0.225592	0.271074	0.0138817	0.00722449	0.317594	0.032227	0.00544816	0.000968861	0.000834102	0.000436927	0.0244725	0.0430502	0.174238	0.00454646	0.00815623	0.017422	0.603535	0.0200682	0.00926036	0.0158448	0.00885297	0.0186147	0.0115894	0.000599335	0.415206	0.0544535	0.00885533	9.28935e-05
400	ML41869a-PA	0.000562092	0.00294064	0.345503	0.0140065	0.00780146	0.574639	0.266449	0.0470853	0.146882	3.02109e-05	0.00278607	0.00824616	0.0210584	0.000884601	0.00385025	0.53792	0.000698979	0.0530915	0.00965391	0.00146035	0.286904	0.310105	0.00765234	0.00384203	0.488341	0.0273394	0.0104472	0.000250827	0.000152092	9.26022e-05	0.0203024	0.0423098	0.133497	0.00411209	0.00708831	0.0188253	0.837086	0.00750912	0.00446259	0.00375954	0.00230472	0.0107724	0.0145029	0.000137947	0.617359	0.0422324	0.0165832	2.4958e-05
401	ML32332a-PA	0.123578	0.000611422	0.183646	0.00693859	0.0151471	0.195315	0.309465	0.0369612	0.077931	9.73782e-05	0.00267576	0.00457955	0.0197602	0.000476066	0.00214285	0.663874	0.000616703	0.0528356	0.010283	0.00129428	0.277483	0.202532	0.00766504	0.00519686	0.334674	0.0661624	0.0157499	0.0010111	0.000543584	0.000360073	0.0447161	0.0235905	0.127746	0.00829714	0.0152258	0.00947446	0.791327	0.00912434	0.00322726	0.00459908	0.00322488	0.0114016	0.0134113	0.000501595	0.454445	0.150923	0.0273988	0.000130489
402	ML03507a-PA	0.0002219	0.00111662	0.290905	0.00302043	0.00185922	0.608118	0.672298	0.0470803	0.126951	4.90843e-06	0.00209728	0.0068272	0.0230905	0.000679686	0.00309211	0.721302	0.000467002	0.028383	0.00880439	0.000596756	0.274202	0.22206	0.00379774	0.00244908	0.40212	0.0872667	0.0197042	0.000797263	2.94016e-05	2.32198e-05	0.0586746	0.0207414	0.103747	0.00852016	0.0224329	0.00904354	0.744217	0.00371487	0.00273905	0.00285	0.00226423	0.00512219	0.00370324	0.000534413	0.551746	0.156385	0.0216052	6.22096e-05
403	ML22306a-PA	0.00467776	0.000371741	0.238589	0.00118515	0.00194527	0.207933	0.331979	0.0672066	0.133821	6.14254e-05	0.0126223	0.0288347	0.0237793	0.00576051	0.0145977	0.78173	0.00358553	0.0286497	0.0273708	0.00516893	0.145643	0.0742025	0.00590016	0.0039805	0.122692	0.224664	0.120052	0.00745303	0.00014238	0.000112621	0.245908	0.0298293	0.0259048	0.0489388	0.0938635	0.0144063	0.722058	0.00880438	0.00741555	0.00403911	0.00317777	0.0130004	0.00961255	0.00456314	0.137288	0.195122	0.15102	0.000710341
404	ML07454a-PA	0.0010498	0.00208206	0.447474	0.0107067	0.0348844	0.540887	0.558772	0.0958753	0.189925	2.14776e-05	0.00843975	0.0191773	0.060825	0.00369281	0.0118349	0.590213	0.00122203	0.037343	0.034593	0.00542169	0.354039	0.126514	0.00782221	0.00355383	0.209879	0.0965425	0.0652421	0.000821371	5.53313e-05	2.99812e-05	0.0740519	0.0189998	0.0691849	0.0169457	0.0457989	0.0111147	0.835755	0.0065574	0.00320255	0.00214711	0.0011749	0.00614372	0.0103092	0.000453415	0.423643	0.152748	0.0615974	0.000142572
405	ML047938a-PA	0.00162766	0.00230234	0.174386	0.0102748	0.021353	0.0670188	0.459293	0.0739763	0.200795	0.000141588	0.00800817	0.0117908	0.0260169	0.00117954	0.00476557	0.516242	0.00124507	0.0576452	0.0238806	0.00535153	0.430868	0.186257	0.0192326	0.0114813	0.299675	0.0344355	0.0164801	0.00055974	0.000950009	0.000563706	0.0250522	0.0278047	0.082599	0.00510315	0.00571741	0.0101123	0.823897	0.0122084	0.00415174	0.00803681	0.004859	0.0130051	0.0254718	0.000328896	0.535507	0.0707826	0.0182945	6.65155e-05
406	ML01083a-PA	0.0118602	0.00262573	0.121475	0.0066976	0.00957731	0.0879684	0.414742	0.0437526	0.0832641	0.000366501	0.00421395	0.00404569	0.0219594	0.0016492	0.00253977	0.630416	0.000805356	0.0176741	0.00667383	0.00197344	0.187655	0.124327	0.00791755	0.00386399	0.150114	0.0923842	0.0302048	0.00123997	0.00102514	0.000589735	0.0661312	0.0114127	0.0712592	0.0150366	0.0234227	0.00619857	0.793232	0.00744965	0.0041327	0.00317856	0.00192273	0.00703186	0.0112235	0.000592864	0.27652	0.125145	0.0345014	0.000213312
407	ML07436a-PA	0.0013465	0.000216628	0.142172	0.000576875	0.00138975	0.118151	0.436777	0.0754617	0.250822	3.41715e-06	0.00150441	0.00696427	0.03144	0.000584199	0.0027199	0.683683	0.000294681	0.0489559	0.0113734	0.000480871	0.508319	0.349451	0.00476316	0.00150347	0.472359	0.0566114	0.00426554	0.000106282	5.32595e-05	1.76148e-05	0.0324916	0.0277358	0.180317	0.00181397	0.00997002	0.00945754	0.843157	0.00564302	0.00289827	0.00399621	0.00141857	0.00705835	0.00363437	5.40528e-05	0.67585	0.120938	0.00945981	1.06953e-05
408	ML17568a-PA	0.000604513	0.010581	0.156737	0.0489663	0.159167	0.192392	0.651464	0.0596642	0.209164	0.000304582	0.00308367	0.00762047	0.0302088	0.00207178	0.00467929	0.45939	0.000807153	0.0238347	0.0132055	0.0023312	0.461892	0.152531	0.00497032	0.00251183	0.325338	0.0197734	0.00476276	0.000136276	0.000958876	0.000552745	0.0115959	0.0135463	0.0751914	0.00267975	0.00609512	0.0070106	0.843923	0.00483189	0.00228384	0.00277551	0.00156736	0.00497156	0.00640061	9.19539e-05	0.552594	0.0608408	0.00918435	1.85954e-05
409	ML209110a-PA	0.000602498	0.00414274	0.31357	0.0163135	0.0237176	0.554148	0.57122	0.0552463	0.111904	1.08924e-05	0.00148273	0.00501395	0.0234449	0.000514127	0.00199415	0.650475	0.000296141	0.0280944	0.010056	0.00100549	0.323109	0.180007	0.00488594	0.00203051	0.287051	0.0316852	0.00927211	0.000186638	6.66353e-05	3.0892e-05	0.0189084	0.0131162	0.0826223	0.00360371	0.00613515	0.00457976	0.86342	0.0041859	0.00141865	0.00246084	0.0012007	0.00435195	0.00427603	8.95874e-05	0.521834	0.0572536	0.0152616	2.1023e-05
410	ML03885a-PA	0.000373059	0.000956603	0.107653	0.00374092	0.0062157	0.315711	0.495046	0.048297	0.128975	3.9238e-06	0.000647614	0.00415985	0.0294115	0.000514115	0.00242138	0.677851	0.00021389	0.0351226	0.00689854	0.000454965	0.322329	0.240467	0.0015778	0.00113927	0.394201	0.0433534	0.00502617	0.000270679	2.16856e-05	1.58698e-05	0.0303849	0.0195836	0.182962	0.00465923	0.0176771	0.00965685	0.826768	0.00310672	0.00196314	0.00111455	0.000841019	0.00299642	0.00340981	0.000156103	0.557721	0.088685	0.0140512	8.30438e-05
411	ML279611a-PA	0.000218721	0.00199849	0.248147	0.00493529	0.0173516	0.340973	0.432691	0.028044	0.0896466	2.965e-05	0.00050874	0.0020951	0.0154947	0.000389825	0.00122929	0.752067	0.000121445	0.0097514	0.00331173	0.000305566	0.276106	0.129138	0.00124866	0.000365648	0.228462	0.0374801	0.00533951	8.72605e-05	0.000137969	4.82857e-05	0.020331	0.00597289	0.0584998	0.0031299	0.0109334	0.00302633	0.86215	0.00168755	0.000838712	0.000652769	0.000232882	0.00130455	0.00183251	5.13196e-05	0.451064	0.0900802	0.0124256	2.58999e-05
412	ML23505a-PA	0.0146377	0.0221195	0.180877	0.0802403	0.12419	0.151778	0.38118	0.0679428	0.174082	4.42229e-05	0.00139616	0.00654617	0.0461977	0.00153932	0.00368394	0.585022	0.000262907	0.0299266	0.0108445	0.00100396	0.40277	0.197382	0.00408413	0.0016516	0.34234	0.0170528	0.00197773	8.05002e-05	0.000341991	0.000135734	0.0117526	0.016577	0.151051	0.00163243	0.00741558	0.00809525	0.824601	0.00530883	0.00254994	0.00211511	0.00087265	0.00334581	0.00410836	4.907e-05	0.473345	0.0499882	0.0054774	4.74622e-05
413	ML029611a-PA	0.00102785	0.00133581	0.14446	0.00332754	0.0086653	0.351305	0.550363	0.0360419	0.0825615	2.82535e-05	0.00151195	0.00371546	0.0115645	0.000738634	0.00162898	0.733388	0.00041142	0.0169824	0.00671045	0.0010273	0.192111	0.104495	0.00302791	0.00130588	0.205534	0.0434609	0.0100798	0.000192659	0.000123779	5.57304e-05	0.0337849	0.00942163	0.0366409	0.00379736	0.010737	0.00372359	0.800572	0.00430518	0.00151926	0.00190628	0.000871092	0.00399397	0.00338796	0.000114669	0.349014	0.108202	0.0175895	2.21785e-05
414	ML04979a-PA	0.00113133	0.00653596	0.143603	0.0282906	0.0705509	0.0659572	0.469478	0.0330606	0.110495	9.94996e-05	0.00212634	0.00537636	0.0202073	0.000783896	0.00324985	0.607141	0.0004736	0.0215211	0.00711753	0.00136941	0.282937	0.123419	0.00641102	0.00313059	0.167247	0.0621843	0.0143465	0.000701422	0.000682394	0.00038355	0.0413507	0.0159976	0.0807621	0.00750666	0.0240987	0.00867148	0.791839	0.00445501	0.00252837	0.00331165	0.00192008	0.00498663	0.00729695	0.000371743	0.386487	0.127759	0.0259817	0.000102368
415	ML02302a-PA	0.000782554	0.00180419	0.155234	0.0083042	0.0196564	0.0988367	0.539438	0.0804981	0.205516	3.33107e-05	0.00343755	0.00663533	0.0371708	0.00127892	0.00352228	0.562757	0.00110808	0.0369626	0.0146064	0.00147111	0.420897	0.237802	0.00638284	0.0020591	0.302597	0.0301628	0.00585299	0.000431197	0.0001724	5.79758e-05	0.0195991	0.0164282	0.13415	0.00385392	0.00732204	0.0075241	0.837089	0.00613058	0.00336918	0.00610876	0.00210656	0.00875813	0.00589917	0.000174624	0.518492	0.0681714	0.00997521	6.64967e-05
416	ML20834a-PA	0.0661538	0.000312889	0.165452	0.00129684	0.0030305	0.267022	0.339257	0.0791767	0.157061	0.000103849	0.0131054	0.0304153	0.0292868	0.00536082	0.0165993	0.630394	0.00355893	0.0798405	0.0388821	0.00676584	0.231076	0.162874	0.0137906	0.00902331	0.217791	0.0946991	0.0207241	0.000899763	0.000550286	0.000420513	0.105583	0.0640746	0.0617404	0.00818309	0.0329315	0.0328926	0.733699	0.0217582	0.0140823	0.0100184	0.00772341	0.0295073	0.0225635	0.000501894	0.26274	0.112314	0.0470297	0.000163684
417	ML032334a-PA	0.00147257	0.000131006	0.215709	0.000536028	0.00101504	0.0948471	0.318414	0.0977345	0.230679	0.000117365	0.0190325	0.0305513	0.0264365	0.00396391	0.0117196	0.770535	0.00345469	0.0355305	0.0342713	0.00867646	0.281098	0.106324	0.0130111	0.00770322	0.219739	0.155044	0.0758285	0.00323703	0.000333793	0.000254305	0.151806	0.0314711	0.0300594	0.0202366	0.0299445	0.0112732	0.774738	0.0159484	0.00699331	0.00502388	0.0038456	0.019685	0.0198132	0.00172795	0.276094	0.160267	0.095505	0.000409675
418	ML07751a-PA	0.069968	0.00659262	0.349612	0.0191266	0.0635073	0.0887191	0.589795	0.0367848	0.0579842	0.000192969	0.0048226	0.00591795	0.0225942	0.0014951	0.00431632	0.533434	0.00082121	0.0239403	0.0118699	0.00185862	0.193162	0.0947959	0.00719474	0.00230529	0.157259	0.0908335	0.0498481	0.0020523	0.00103964	0.000362312	0.0823796	0.0114632	0.0492048	0.0287193	0.0422187	0.00766917	0.734077	0.00711877	0.00288216	0.00398911	0.0013682	0.00603248	0.0110853	0.000993319	0.293199	0.166908	0.0570408	0.000294721
419	ML174723a-PA	0.000362615	0.00162174	0.236148	0.00591206	0.00703481	0.279324	0.481225	0.155888	0.357589	3.18252e-05	0.00538913	0.013153	0.0640884	0.0014855	0.00749387	0.593512	0.000853177	0.0310948	0.0259577	0.00218621	0.574351	0.271831	0.00535786	0.00168795	0.442724	0.0107099	0.00235433	5.53604e-05	7.83508e-05	3.15771e-05	0.00777535	0.0146581	0.106292	0.000978902	0.0020628	0.00741631	0.854708	0.00460392	0.00163406	0.00232632	0.000932295	0.00508752	0.00573127	2.60237e-05	0.650302	0.0227507	0.00355848	4.80279e-06
420	ML071124a-PA	0.00107627	0.000967973	0.356779	0.00128237	0.00106402	0.19385	0.415933	0.0935958	0.184798	2.31965e-05	0.00918565	0.0215096	0.0382409	0.00227872	0.00849891	0.683739	0.00139896	0.0816286	0.0347601	0.00374678	0.367636	0.250923	0.0146705	0.00622713	0.395542	0.0729901	0.0359219	0.000768025	0.00017374	7.76772e-05	0.0565869	0.0488062	0.101602	0.00931815	0.0186118	0.0180562	0.835451	0.0140037	0.00570039	0.00827821	0.00378056	0.0153067	0.0159279	0.000311045	0.564798	0.121736	0.0286004	3.08876e-05
421	ML06134a-PA	6.77202e-05	0.00275652	0.290907	0.0188911	0.0337896	0.230914	0.564487	0.0902938	0.224132	2.13501e-06	0.00114019	0.00624984	0.0395332	0.000622242	0.0041155	0.538223	0.000297176	0.0450803	0.0140183	0.000406681	0.482044	0.30011	0.00238068	0.000941791	0.404089	0.0195507	0.00115851	3.15962e-05	1.29287e-05	5.28668e-06	0.0125258	0.0194336	0.17242	0.00067502	0.00526327	0.010925	0.823381	0.0024968	0.00149267	0.00221577	0.000961999	0.00417161	0.00164333	1.71844e-05	0.61801	0.0554706	0.00300853	1.57408e-06
422	ML00735a-PA	0.0153072	0.000480568	0.296801	0.00247249	0.00691403	0.185404	0.412486	0.112969	0.239215	2.44975e-05	0.00661708	0.0197628	0.0418384	0.0035447	0.00899649	0.721786	0.00174542	0.0418764	0.0311489	0.0024745	0.374145	0.190966	0.00476517	0.00191702	0.291658	0.0832725	0.0112486	0.000479665	8.63365e-05	3.6661e-05	0.0684213	0.0261333	0.067582	0.00541001	0.0241878	0.0113646	0.83455	0.00805383	0.00468175	0.00427548	0.00181301	0.0108168	0.00501294	0.000243141	0.369878	0.136829	0.0283113	6.33026e-05
423	ML195913a-PA	0.000171598	0.000144393	0.389151	0.00169452	0.00289241	0.589164	0.561493	0.0202555	0.0738081	8.60032e-07	0.000313952	0.00128723	0.00811808	8.28814e-05	0.000502261	0.732141	4.87746e-05	0.020901	0.00333348	0.000170287	0.325838	0.163542	0.00170895	0.000429065	0.365936	0.0541451	0.00596891	0.000121555	1.88486e-05	4.6077e-06	0.027573	0.00757165	0.0726768	0.00213574	0.00818069	0.00266065	0.871275	0.00141463	0.00051055	0.000908462	0.000226063	0.00171558	0.00179126	7.41264e-05	0.637052	0.161109	0.0142676	2.75234e-05
424	ML409410a-PA	0.150219	0.000313454	0.185231	0.000991585	0.00302817	0.255151	0.357576	0.0593537	0.120404	0.000125187	0.0123152	0.0206067	0.0205822	0.00480341	0.00959732	0.60478	0.00314096	0.0470176	0.0269304	0.0106603	0.191775	0.112574	0.016524	0.0107858	0.167528	0.0651691	0.027117	0.000703407	0.000559007	0.000418638	0.0691129	0.0365649	0.0369724	0.0078611	0.0182354	0.0163021	0.732592	0.0210624	0.0102227	0.00695129	0.0051752	0.0199564	0.0289471	0.00032905	0.260775	0.079513	0.047522	0.000132212
425	ML055018a-PA	0.000301624	0.00196334	0.483411	0.0294999	0.0380707	0.753066	0.533047	0.0611487	0.131865	9.84741e-06	0.00178244	0.010236	0.0380146	0.00145744	0.0059893	0.447109	0.000535093	0.0208479	0.0152182	0.000572511	0.285368	0.11644	0.00121406	0.000641559	0.199101	0.0199099	0.00274486	0.000112754	3.03687e-05	1.46079e-05	0.0138745	0.0133317	0.0668377	0.00214354	0.00813064	0.00715629	0.726338	0.00243514	0.0012836	0.00171392	0.00084026	0.00344817	0.00119927	7.62479e-05	0.293446	0.0439366	0.00603726	2.51116e-05
426	ML04206a-PA	0.013834	0.000234862	0.161205	0.00199919	0.00571159	0.278646	0.537524	0.0463799	0.102575	4.44208e-05	0.00155404	0.00333696	0.0204982	0.000665957	0.00155005	0.662373	0.000504077	0.0201336	0.00766905	0.00114555	0.257614	0.131981	0.00271758	0.00133276	0.239	0.0471924	0.0079577	0.000194854	0.000118372	5.96303e-05	0.0314778	0.00846767	0.066812	0.0050287	0.010151	0.00331367	0.744491	0.00303299	0.00131546	0.00187154	0.000991608	0.00336097	0.00411941	7.86786e-05	0.36297	0.10685	0.0188189	1.56053e-05
427	ML062218a-PA	1.97914e-05	0.0140758	0.3694	0.0289748	0.0170008	0.563927	0.440171	0.0383844	0.109656	2.3553e-06	0.000956117	0.00423025	0.0276525	0.00173687	0.00391744	0.520671	0.000303098	0.0233357	0.0065845	0.00105664	0.335163	0.162285	0.0020401	0.00121056	0.326805	0.0277652	0.00482139	0.000106046	1.28824e-05	6.89488e-06	0.0196762	0.0140248	0.123871	0.00304701	0.021105	0.0106906	0.842097	0.00304604	0.00264776	0.00136533	0.000754939	0.00232903	0.00305115	8.39178e-05	0.595449	0.088791	0.00963913	2.14591e-05
428	ML193216a-PA	0.0029422	0.000498243	0.166316	0.00434671	0.00505065	0.307347	0.465575	0.042555	0.0937264	0.000466523	0.00562034	0.0077094	0.0207647	0.00103785	0.00286748	0.50914	0.0010406	0.0204192	0.0106976	0.00305054	0.236771	0.117129	0.00749912	0.00420691	0.205059	0.0222335	0.00963967	0.00029119	0.00163009	0.00116884	0.0173613	0.0146789	0.0510193	0.0038182	0.004615	0.00516786	0.79084	0.00764412	0.00294033	0.00321662	0.00228692	0.00703882	0.0150816	0.000143189	0.391329	0.0306695	0.0160912	4.97195e-05
429	ML11698a-PA	5.85006e-05	0.0029713	0.216143	0.012316	0.0239899	0.118831	0.472626	0.0872403	0.237811	0.000384216	0.0154254	0.0210088	0.038851	0.00311693	0.00895848	0.554538	0.00324857	0.0475704	0.032421	0.00895665	0.433464	0.18041	0.0201633	0.00845684	0.328608	0.0214959	0.00932654	0.000394795	0.00134208	0.000662359	0.0151796	0.0289927	0.0740277	0.00302825	0.00525087	0.0120553	0.84588	0.0174902	0.00485385	0.00920921	0.00443167	0.0162132	0.0248846	0.000206515	0.537938	0.0557171	0.0134537	7.79155e-05
430	ML019142a-PA	0.00653966	0.000187144	0.177195	0.00117841	0.00242314	0.326107	0.428075	0.0465474	0.133507	1.63538e-06	0.000598656	0.00391339	0.0183509	0.00036689	0.00161339	0.560297	0.000238334	0.0251014	0.00768905	0.000345715	0.297206	0.189937	0.00203616	0.000677023	0.284905	0.0267401	0.00265648	0.00017747	1.19376e-05	3.51119e-06	0.0151781	0.0121024	0.0846085	0.00236466	0.00395895	0.0047209	0.740623	0.00263731	0.00100724	0.00183522	0.000571365	0.00313367	0.00196699	7.4421e-05	0.429231	0.0530585	0.0062044	1.26046e-05
431	ML04067a-PA	0.000100954	0.000454192	0.145326	0.00130928	0.00207645	0.123927	0.399756	0.094139	0.207987	2.71199e-05	0.00539866	0.0160388	0.0446198	0.00287719	0.00947486	0.699795	0.00071326	0.0283533	0.0175715	0.00309175	0.415767	0.151221	0.0075365	0.00380653	0.272028	0.0575108	0.0236694	0.000739086	0.00011632	7.12992e-05	0.048022	0.024222	0.0853343	0.0122162	0.0195955	0.0122485	0.84492	0.007434	0.00476365	0.00267543	0.0016743	0.00695679	0.0115822	0.000381433	0.500482	0.0871957	0.0324651	0.00010009
432	ML09652a-PA	0.0214779	0.000205126	0.224663	0.00107522	0.00153952	0.494879	0.621789	0.0162161	0.0407174	4.58554e-06	0.000595813	0.00168701	0.00767771	0.000213044	0.000805029	0.544938	0.000140931	0.023532	0.00387951	0.000294544	0.10628	0.114051	0.00287613	0.00172256	0.169084	0.0535046	0.0106646	0.000350393	4.89586e-05	3.60474e-05	0.0348698	0.00995427	0.0555987	0.00568803	0.00918479	0.00415809	0.765511	0.00290888	0.00153194	0.00149945	0.0011542	0.00354626	0.00397586	0.000135237	0.301363	0.0700028	0.0174085	3.32599e-05
433	ML032315a-PA	0.00171463	0.00117274	0.221047	0.00944745	0.0156653	0.396597	0.717265	0.0167538	0.0523401	2.67228e-06	0.000417926	0.00159497	0.00713883	0.000123903	0.000764005	0.597198	7.81718e-05	0.0142866	0.00293954	0.000105078	0.192448	0.100771	0.00128705	0.00048407	0.178098	0.0147879	0.00102453	8.53046e-05	5.62498e-05	2.19308e-05	0.00909139	0.00744191	0.0504953	0.000972961	0.00273442	0.00325723	0.819804	0.00195683	0.000689461	0.00151105	0.000603525	0.00269018	0.00153199	3.9857e-05	0.275349	0.0370442	0.00372771	1.41217e-05
434	ML014013a-PA	6.09205e-05	0.00611371	0.239152	0.0593513	0.0397974	0.11717	0.473317	0.0397474	0.0807696	2.44956e-06	0.000790215	0.00218397	0.0174285	0.000177553	0.00113713	0.847365	0.000122197	0.0226957	0.00593407	0.000169742	0.281826	0.205691	0.00209531	0.000558777	0.345632	0.0517365	0.00791496	0.000516176	3.21615e-05	9.42967e-06	0.0317754	0.007755	0.0960269	0.00419224	0.0108076	0.0037275	0.815627	0.00222125	0.000776086	0.00210403	0.000608759	0.00274091	0.00146051	0.000311755	0.549594	0.123764	0.0134149	7.37033e-05
435	ML089716a-PA	0.00150879	0.00123257	0.416309	0.0139491	0.0232384	0.731332	0.666779	0.0191596	0.0530275	1.26435e-06	0.000580984	0.00203711	0.00898639	0.000150286	0.00110707	0.375294	7.45599e-05	0.0179347	0.00359981	0.000178373	0.206349	0.135491	0.0016699	0.000918462	0.205211	0.0194985	0.00280714	0.000311837	2.21958e-05	1.283e-05	0.0125505	0.0101816	0.0632485	0.00140175	0.00475247	0.00488198	0.673881	0.00125283	0.00093747	0.00112275	0.000668852	0.00238671	0.00231854	0.000183134	0.381035	0.0432459	0.00460517	2.66718e-05
436	ML25288a-PA	6.02439e-05	0.0111568	0.393704	0.0303991	0.0379289	0.303464	0.595835	0.0470026	0.144638	9.47539e-06	0.00259791	0.00655698	0.0190677	0.00120534	0.00382129	0.60085	0.000476152	0.013558	0.00751117	0.000994828	0.369493	0.120849	0.00304645	0.00127748	0.230845	0.0190848	0.00379752	0.00011672	4.16439e-05	2.07287e-05	0.0151976	0.0112717	0.0460181	0.00143871	0.00671487	0.00550909	0.862608	0.00270209	0.00154505	0.00218549	0.00108363	0.00325192	0.00262375	5.52672e-05	0.433222	0.0572971	0.00651068	7.00601e-06
437	ML46823a-PA	0.00421504	0.000148213	0.147995	0.000370204	0.000679293	0.219394	0.399743	0.0280492	0.0664848	5.01386e-05	0.00727562	0.0133354	0.0138315	0.00283114	0.010131	0.381344	0.00163392	0.0424	0.013577	0.00361528	0.0775128	0.0797759	0.0104234	0.0102067	0.102261	0.0647228	0.0144222	0.000993317	0.000460731	0.000483835	0.0663519	0.0421241	0.0466094	0.00765962	0.0286241	0.0305364	0.485009	0.0146775	0.0162086	0.00753132	0.00831582	0.0172792	0.0233623	0.000631056	0.130644	0.0684595	0.0250063	0.000192272
438	ML04331a-PA	0.0025969	0.00076066	0.140666	0.00284687	0.008068	0.210341	0.34822	0.0701612	0.132198	0.000782278	0.00924075	0.0136368	0.0427973	0.00473704	0.00822071	0.522189	0.00215845	0.0241641	0.0225257	0.00690726	0.246983	0.0852366	0.00642728	0.00402898	0.149553	0.026916	0.0112062	0.000180436	0.00113549	0.000782415	0.01903	0.0144891	0.0516366	0.0064673	0.00975215	0.00735861	0.801312	0.00848182	0.00506024	0.00255687	0.00175439	0.00720793	0.0091444	7.35418e-05	0.249162	0.0455278	0.017582	4.21864e-05
439	ML150016a-PA	0.0003151	0.0316754	0.286171	0.126638	0.161521	0.200161	0.405243	0.0372685	0.123509	4.99892e-05	0.00132103	0.00429636	0.0176286	0.000622298	0.00220973	0.407312	0.000323516	0.0285185	0.00780901	0.000523866	0.365172	0.163227	0.00238992	0.000923792	0.253228	0.01529	0.00171634	0.000158416	0.00040007	0.000149611	0.00965514	0.01514	0.0895983	0.00134781	0.00452482	0.00642986	0.822137	0.00355106	0.00218148	0.00246379	0.000935623	0.00427396	0.00364282	7.55796e-05	0.426364	0.0463732	0.00511968	1.80072e-05
440	ML26795a-PA	0.000983607	0.000778322	0.200646	0.00340832	0.00879398	0.296219	0.605106	0.0890775	0.196208	1.75437e-05	0.00291247	0.00848819	0.0293033	0.000489041	0.00341126	0.679976	0.000415213	0.0245158	0.0148144	0.000548936	0.361082	0.183787	0.00236664	0.000440738	0.256092	0.0276252	0.00289842	6.87811e-05	6.31924e-05	1.45646e-05	0.0201131	0.0136974	0.071101	0.0013392	0.00431431	0.00493108	0.819747	0.002671	0.00104677	0.00154595	0.000366106	0.00380408	0.00340198	2.57946e-05	0.390258	0.0546198	0.00649761	5.93705e-06
441	ML050815a-PA	0.00621234	1.64262e-05	0.117762	0.000234003	0.000770798	0.166405	0.241966	0.112873	0.181521	0.000117206	0.00766673	0.0262978	0.0420703	0.00316648	0.0096553	0.773633	0.00221143	0.0546612	0.0459713	0.00319278	0.257417	0.14388	0.00476547	0.00337468	0.243318	0.13129	0.0343713	0.00170739	0.000228363	0.000206413	0.102187	0.0294482	0.0524962	0.0233346	0.0242615	0.0100783	0.793702	0.0111262	0.00608027	0.00332697	0.00297039	0.0127579	0.00886683	0.000774691	0.226886	0.143545	0.0698774	0.000271864
442	ML12862a-PA	0.110943	3.04253e-05	0.149706	0.00020993	0.00052139	0.0647978	0.168383	0.0497723	0.101692	5.60389e-05	0.00854843	0.0177348	0.01727	0.00219575	0.00858326	0.702914	0.00235968	0.0315363	0.0205901	0.00548777	0.121145	0.0765884	0.00711957	0.00552471	0.119348	0.104303	0.0428969	0.00227009	0.000190368	0.000166406	0.106771	0.0261571	0.0275129	0.0153373	0.0260909	0.0123194	0.643213	0.0117126	0.00519196	0.00407077	0.00353629	0.0135711	0.0142759	0.00107547	0.154086	0.0890775	0.0636251	0.000382514
443	ML17014a-PA	0.000211968	0.00128592	0.390905	0.00712043	0.0156509	0.606657	0.492871	0.0377143	0.114215	3.77126e-06	0.00131614	0.005563	0.0186218	0.000905987	0.00399892	0.54905	0.000271965	0.0181186	0.00780526	0.000395878	0.19954	0.113474	0.00148169	0.000612501	0.199834	0.0597927	0.00802075	0.000372418	2.45767e-05	1.1871e-05	0.0474127	0.0127858	0.0477986	0.00419303	0.0242222	0.00819924	0.783903	0.00226793	0.00201526	0.00100759	0.000490682	0.00334734	0.0019988	0.000203469	0.249503	0.0821121	0.0204111	9.001e-05
444	ML126210a-PA	0.00857468	0.000134485	0.185404	0.000737187	0.000768214	0.326916	0.342363	0.0200584	0.0667268	2.26895e-06	0.000722634	0.00242348	0.0111504	0.000250847	0.00150162	0.753846	0.000268954	0.0349306	0.0055785	0.000545546	0.201876	0.162552	0.0029599	0.00187822	0.28925	0.0550607	0.0060293	0.000456664	3.84282e-05	2.32435e-05	0.0314253	0.0149152	0.0934758	0.00304894	0.0115885	0.00880023	0.789695	0.00465214	0.00196445	0.00269068	0.00166856	0.00525657	0.00398674	0.000238762	0.485902	0.115968	0.0115588	3.78326e-05
445	ML05483a-PA	0.00178519	0.000499151	0.21051	0.00445117	0.00406454	0.468642	0.453236	0.0211149	0.0408288	2.30232e-06	0.000763189	0.00222038	0.00938745	0.000194736	0.00113097	0.546588	0.000158315	0.0154932	0.00370226	0.000184853	0.160631	0.118758	0.00188354	0.000763286	0.181348	0.0295903	0.00228442	0.000178078	3.54068e-05	1.38646e-05	0.0178119	0.00947283	0.0557048	0.00196385	0.00480407	0.00434453	0.760735	0.0023525	0.00094805	0.00224683	0.000927414	0.00391031	0.00260728	7.01045e-05	0.279935	0.061748	0.00553903	8.17058e-06
446	ML035311a-PA	0.00140837	0.00087169	0.131745	0.00624718	0.0196774	0.249613	0.487297	0.0227708	0.0640653	3.18162e-06	0.000374659	0.00191224	0.00743073	0.000128979	0.000673755	0.517799	8.00633e-05	0.0190249	0.00348389	0.000184733	0.224697	0.128615	0.00215134	0.000809562	0.193802	0.0103959	0.00115579	0.000100961	5.40264e-05	2.03373e-05	0.00729153	0.0104312	0.0548585	0.000836245	0.00176426	0.00318064	0.788579	0.00254782	0.000767155	0.00150886	0.000579981	0.00273271	0.00229475	5.69827e-05	0.36211	0.0271256	0.00322481	1.26151e-05
447	ML20895a-PA	0.000341431	6.06043e-05	0.296659	0.000685257	0.000655642	0.254815	0.349401	0.0249678	0.0860325	1.20687e-06	0.000669273	0.00221559	0.0105283	0.000157504	0.000960429	0.713753	0.000130624	0.0299798	0.00552847	0.000210435	0.288024	0.164498	0.0014907	0.000651713	0.309898	0.0570115	0.00857181	0.000214462	1.51077e-05	6.40486e-06	0.030773	0.0111352	0.0805104	0.0028665	0.0105128	0.00444949	0.810688	0.00188136	0.000842507	0.00134275	0.000581461	0.00295419	0.00201947	0.000125481	0.53951	0.151616	0.0121663	1.75937e-05
448	ML000129a-PA	0.000441127	0.00102957	0.21857	0.00516096	0.00940991	0.147815	0.461111	0.037488	0.137706	5.43916e-07	0.000928962	0.00396216	0.00945344	0.000229183	0.0016621	0.460699	0.000100492	0.0390931	0.00615968	0.000278099	0.286775	0.255986	0.00533786	0.00197598	0.398525	0.00918296	0.00119617	1.84408e-05	1.69121e-05	6.77924e-06	0.00673483	0.0231831	0.0819044	0.00029616	0.00131964	0.0088779	0.779924	0.00396246	0.00166606	0.00283354	0.00118588	0.00563095	0.00382748	8.4665e-06	0.532495	0.0224912	0.00181704	1.10535e-06
449	ML17737a-PA	0.000174377	0.000525177	0.312637	0.00308263	0.00613959	0.413952	0.447763	0.0233493	0.0580045	3.65208e-06	0.000689342	0.00213213	0.0117027	0.000392058	0.00132401	0.562799	0.000147244	0.0152869	0.00381679	0.000318593	0.181101	0.125455	0.0018281	0.000938333	0.209125	0.0358165	0.00364214	0.000433444	4.56724e-05	2.43889e-05	0.0192784	0.00821323	0.0609243	0.00346717	0.00743318	0.00431372	0.700161	0.00240812	0.00147822	0.00151999	0.000831924	0.00278814	0.00331124	0.000323465	0.339336	0.0644519	0.00884355	5.47532e-05
450	ML02543a-PA	5.50494e-06	0.00260264	0.233897	0.00862497	0.00720412	0.448177	0.545372	0.0705632	0.242357	7.75031e-06	0.00334037	0.00938697	0.0189186	0.000707526	0.00348134	0.414757	0.000813637	0.0157586	0.014738	0.0010957	0.478348	0.123591	0.0016562	0.000643974	0.279394	0.00738518	0.000983034	2.92469e-05	1.40225e-05	6.23843e-06	0.00518276	0.00941286	0.0280265	0.000299311	0.00106577	0.0030513	0.84154	0.00190731	0.000754169	0.00150666	0.000654545	0.00290098	0.00190565	1.14482e-05	0.460234	0.0200016	0.00185519	1.23335e-06
451	ML07373a-PA	7.26037e-05	0.00115017	0.164944	0.00962377	0.0270607	0.0610535	0.469766	0.0583642	0.116496	5.86067e-05	0.00399606	0.0076315	0.0311874	0.00135817	0.0050644	0.509154	0.000684378	0.0385056	0.0161824	0.00183688	0.249011	0.180546	0.00922898	0.00347752	0.33224	0.0273117	0.00831315	0.000398605	0.000371381	0.000155486	0.0208085	0.0184707	0.0907653	0.00485658	0.00903863	0.0120333	0.831079	0.0101775	0.00380825	0.00426669	0.00176422	0.00880662	0.0108818	0.00026731	0.513253	0.0399482	0.0165865	0.000103057
452	ML04618a-PA	7.78894e-05	0.00170314	0.214944	0.00551735	0.00441081	0.402672	0.456811	0.0436454	0.112642	3.93942e-06	0.0013374	0.00509884	0.0141425	0.000325952	0.00153741	0.48578	0.000259696	0.0301454	0.0105077	0.000418047	0.242408	0.143913	0.00175712	0.000918505	0.239156	0.0266188	0.00274997	0.000107699	2.4515e-05	1.29165e-05	0.0157586	0.0140556	0.05511	0.00111498	0.00359022	0.0038118	0.774838	0.00203612	0.00117311	0.00166493	0.000923657	0.00311025	0.00220963	5.21704e-05	0.398979	0.0548655	0.00569844	6.77394e-06
453	ML064930a-PA	5.7214e-05	0.00070293	0.164198	0.0057021	0.00921705	0.162502	0.573683	0.0575223	0.1788	3.97821e-05	0.00342643	0.00583755	0.0217893	0.000497635	0.00212425	0.601019	0.000392205	0.0132944	0.0113471	0.00132361	0.432509	0.0978194	0.0028546	0.00116388	0.192236	0.0235568	0.00628108	0.000102901	8.43888e-05	4.47124e-05	0.0154562	0.00668696	0.0349917	0.00180379	0.00443283	0.00230712	0.807144	0.00221143	0.000778777	0.000927214	0.000484725	0.00241601	0.00425922	5.21394e-05	0.421094	0.0521205	0.00918092	8.66386e-06
454	ML327443a-PA	0.000822155	0.00022872	0.215178	0.00121911	0.00230952	0.243812	0.429132	0.00678242	0.018565	4.04244e-07	0.000191318	0.000517147	0.00363231	2.76685e-05	0.000224962	0.675496	1.44723e-05	0.00855928	0.00107557	2.75489e-05	0.0823116	0.0652546	0.000541415	0.000259207	0.119581	0.118698	0.0187442	0.000855758	1.83554e-05	7.71264e-06	0.065193	0.0041356	0.0426469	0.00878756	0.0226378	0.00159615	0.681622	0.000522434	0.000307641	0.000436279	0.000194697	0.000901069	0.000874035	0.000550176	0.303566	0.165474	0.0253344	0.000296178
455	ML05602a-PA	0.00407549	0.000793826	0.264619	0.00664262	0.0159624	0.161165	0.460673	0.0435835	0.0899749	2.24223e-05	0.00205339	0.00371641	0.0105529	0.000455587	0.00163974	0.642862	0.000474588	0.013335	0.00791378	0.000731079	0.225777	0.106862	0.00210388	0.000801502	0.14261	0.0368201	0.0115373	0.000347554	7.38161e-05	3.29494e-05	0.028571	0.00588576	0.0242302	0.00422342	0.00629232	0.00231909	0.858583	0.00247464	0.000886426	0.00153432	0.000680953	0.0041737	0.00180405	0.000145573	0.299175	0.0613443	0.0137328	3.61093e-05
456	ML02646a-PA	0.00058596	0.000214943	0.264683	0.00187713	0.00451757	0.500486	0.473966	0.0176262	0.0292294	1.07259e-05	0.000686389	0.00174146	0.00958929	0.000110991	0.000739235	0.654794	6.82071e-05	0.0172951	0.00414501	0.000138561	0.141522	0.100425	0.00145891	0.000679282	0.146522	0.0299275	0.00464557	0.00021151	0.000167802	8.80964e-05	0.0149544	0.00716245	0.0596046	0.00254604	0.00484128	0.00285921	0.690828	0.00165899	0.000735447	0.000890166	0.000479859	0.00214649	0.00206224	0.000101507	0.376008	0.0677839	0.0062385	4.45811e-05
457	ML104631a-PA	0.000387726	0.00905353	0.403741	0.0177705	0.0335888	0.39244	0.402514	0.0376024	0.130804	3.23493e-06	0.00122075	0.00388205	0.012787	0.000498691	0.00201336	0.518331	0.000263145	0.0132209	0.00746329	0.00100356	0.296544	0.0918355	0.00216624	0.000638218	0.183362	0.0248923	0.00415766	7.86974e-05	1.52102e-05	4.5582e-06	0.0149625	0.00660951	0.0298806	0.00143733	0.00493769	0.00290822	0.842903	0.00196897	0.000615149	0.000930775	0.000286718	0.00195279	0.00224319	3.70013e-05	0.384979	0.0558921	0.00688557	9.4228e-06
458	ML05519a-PA	0.00215388	0.00126798	0.366121	0.0059777	0.00785713	0.550417	0.4995	0.0114049	0.0269614	1.58424e-06	0.000582907	0.000979671	0.0037482	8.06772e-05	0.000401157	0.609595	6.5273e-05	0.00594529	0.00133582	0.000169453	0.103678	0.0855243	0.00151415	0.000635679	0.184839	0.0394548	0.01198	0.00049108	1.85857e-05	1.0334e-05	0.0233164	0.0045484	0.0230558	0.00368396	0.00586076	0.00162047	0.712079	0.00144016	0.000485936	0.000739921	0.000407188	0.00195743	0.00165466	0.000270504	0.368768	0.0571995	0.0126465	7.53273e-05
459	ML190411a-PA	0.0543109	0.00012185	0.252086	0.00073349	0.00154964	0.136965	0.21143	0.0502933	0.12301	4.51951e-05	0.00671709	0.0167926	0.0165756	0.00260702	0.00888134	0.635074	0.0023767	0.0364644	0.0183427	0.00331328	0.146716	0.0997516	0.00679982	0.00482046	0.161899	0.0731094	0.0122967	0.000743745	0.000237785	0.000180453	0.0727841	0.0335498	0.0351286	0.00563449	0.0190306	0.0166519	0.653052	0.0129624	0.00850365	0.00561703	0.0042546	0.0176431	0.0103791	0.000395391	0.167609	0.0744285	0.0303883	0.000106178
460	ML06135a-PA	7.72817e-05	0.000161883	0.189168	0.00215968	0.00335206	0.106242	0.399416	0.034377	0.0932817	1.013e-06	0.000608356	0.00211908	0.0131082	0.000125966	0.000904194	0.535713	0.000102902	0.0267695	0.00582623	0.000191382	0.329372	0.200833	0.00221161	0.000974594	0.316109	0.0224434	0.00365193	0.000135159	1.3259e-05	6.43947e-06	0.012302	0.00894702	0.0868997	0.00118921	0.00340854	0.00332863	0.80591	0.00191823	0.000777689	0.00146098	0.000753139	0.00308072	0.0015069	7.46344e-05	0.555792	0.047564	0.00528643	1.17271e-05
461	ML189331a-PA	0.00921549	0.000496741	0.323558	0.00409176	0.00391195	0.299599	0.584869	0.00779623	0.0218018	2.264e-07	0.000114261	0.000825591	0.00458148	8.28921e-05	0.000544016	0.505247	2.46477e-05	0.00322483	0.000915855	3.58013e-05	0.0694684	0.041203	0.000300898	0.000108095	0.057619	0.0253301	0.00217121	0.000181684	3.6293e-06	1.57867e-06	0.016174	0.00288223	0.0226828	0.0025004	0.00710919	0.00170747	0.557335	0.000513453	0.00026517	0.000259893	0.000118506	0.00064414	0.000378588	0.000101491	0.112719	0.0468025	0.00520977	2.37567e-05
462	ML00363a-PA	0.000268196	2.85555e-05	0.225708	0.00041837	0.00105584	0.41024	0.286038	0.0874847	0.125729	7.87298e-05	0.00836572	0.0303952	0.0282588	0.00348291	0.0119718	0.631737	0.00334784	0.0366451	0.0413881	0.00249064	0.161138	0.0792868	0.00202866	0.00146969	0.126434	0.114741	0.0194887	0.00280074	0.000138872	0.000113965	0.111495	0.0269438	0.0261519	0.015627	0.0268943	0.00984799	0.679653	0.00849548	0.00481069	0.00272026	0.00223805	0.0147577	0.00433427	0.00138541	0.108408	0.103771	0.0620048	0.000296237
463	ML21401a-PA	0.0849762	1.48751e-05	0.164756	0.000137144	0.000432355	0.145456	0.183153	0.0387187	0.0984935	2.55793e-05	0.00445449	0.0130924	0.0179524	0.003011	0.00904024	0.683586	0.00127987	0.0237986	0.0123207	0.00254817	0.126622	0.0711385	0.00423006	0.00289363	0.128501	0.105819	0.0182251	0.000986261	0.000129355	9.7848e-05	0.109482	0.0248469	0.0341814	0.0120683	0.0459577	0.0159274	0.685186	0.00962911	0.00703358	0.00282067	0.00213096	0.0110843	0.00916102	0.000459	0.141118	0.110455	0.0509272	0.000177983
464	ML051211a-PA	0.00136946	0.000368182	0.153889	0.0016362	0.00368368	0.0751681	0.306296	0.0539886	0.192888	6.58092e-06	0.00183839	0.00558663	0.0175589	0.00109368	0.00347109	0.727113	0.000303887	0.0116891	0.00774172	0.000908573	0.342024	0.105636	0.00196665	0.000688171	0.230613	0.0482479	0.00707362	7.75902e-05	2.41679e-05	1.05898e-05	0.0367009	0.00848521	0.0324625	0.00274599	0.0122359	0.0045414	0.863376	0.00249923	0.00132117	0.000871596	0.000383881	0.00266948	0.00236022	3.47333e-05	0.374723	0.0945398	0.0143568	7.08991e-06
465	ML00643a-PA	0.000450213	0.000393258	0.212295	0.00632133	0.0164555	0.411312	0.406684	0.0585739	0.135216	1.37402e-05	0.00204409	0.0105586	0.038254	0.00293969	0.00956016	0.407137	0.000560316	0.0325472	0.0166105	0.000857164	0.265711	0.121839	0.00228181	0.000977121	0.191763	0.016955	0.00228505	0.000115014	8.07289e-05	3.8932e-05	0.0159044	0.0210575	0.08105	0.00236761	0.0119546	0.0167563	0.842857	0.00497437	0.0041484	0.00192874	0.000930054	0.00527304	0.00300837	7.38128e-05	0.294659	0.0288082	0.00730122	1.59943e-05
466	ML139116a-PA	0.000227031	0.000217197	0.0557113	0.00111926	0.00202261	0.114314	0.351714	0.0161038	0.0602464	6.06598e-06	0.000480225	0.00134505	0.00487201	9.64039e-05	0.000408368	0.640865	7.93022e-05	0.0184911	0.00242793	0.000286313	0.188192	0.132469	0.00326438	0.00144664	0.258535	0.0080702	0.00133669	3.6883e-05	9.53057e-05	3.84235e-05	0.00517506	0.00955498	0.0542234	0.000537281	0.000841861	0.0027194	0.83088	0.00347151	0.001019	0.00151039	0.000637189	0.00330974	0.00477233	1.67579e-05	0.416561	0.0235766	0.00209421	5.41205e-06
467	ML040718a-PA	0.000118511	6.9222e-05	0.242779	0.000381814	0.00103306	0.146533	0.156169	0.0446047	0.122835	1.34309e-05	0.00378239	0.0158613	0.0216666	0.00468729	0.0111619	0.692912	0.0014164	0.0259488	0.017533	0.00220391	0.178704	0.0693086	0.00278329	0.00162076	0.1337	0.0669248	0.0154065	0.000992553	4.32734e-05	2.72283e-05	0.0688633	0.021568	0.033188	0.0130537	0.0370742	0.0141553	0.775061	0.00731236	0.00578729	0.00243083	0.00153322	0.00797737	0.00544662	0.000739543	0.154028	0.107241	0.0408772	0.000180027
468	ML311615a-PA	0.0143667	0.000484066	0.250801	0.00310321	0.00661419	0.165487	0.337659	0.037803	0.101934	3.72218e-06	0.00137798	0.00567552	0.0120946	0.000587346	0.00247865	0.682603	0.000252151	0.0108292	0.00764529	0.000333672	0.175348	0.0696868	0.0007543	0.000417883	0.147037	0.0849098	0.0111057	0.00034132	1.48294e-05	9.14864e-06	0.0781665	0.00811544	0.019875	0.00634459	0.0216377	0.0031722	0.799481	0.00165132	0.00111573	0.000657856	0.000409909	0.00260682	0.00139352	0.000165974	0.162287	0.101419	0.0319736	3.4071e-05
469	ML004610a-PA	0.00248939	0.000361113	0.185907	0.00343136	0.00909796	0.251089	0.469406	0.0482662	0.126473	9.88315e-06	0.00222355	0.00561122	0.0185016	0.000974882	0.00344141	0.631475	0.0003611	0.0191423	0.0114936	0.00107176	0.279988	0.0972053	0.00278612	0.00104876	0.186523	0.0406504	0.00575151	9.56919e-05	4.8395e-05	2.27205e-05	0.0330949	0.00919595	0.0352529	0.00216181	0.00997732	0.00497837	0.837131	0.00341851	0.00158313	0.00119276	0.000561331	0.0034393	0.00342786	3.61125e-05	0.308163	0.0674175	0.0126651	1.05892e-05
470	ML15724a-PA	0.000935268	7.76001e-05	0.151901	0.000812686	0.000996792	0.323534	0.443417	0.0328072	0.0801755	3.4354e-06	0.000693378	0.00235528	0.0136665	0.000167307	0.00120325	0.626286	0.000122132	0.0112171	0.00471165	0.000177517	0.190808	0.110215	0.00086033	0.000315712	0.192001	0.0213216	0.00325093	0.000109926	2.3291e-05	9.56292e-06	0.0130671	0.00540531	0.0470637	0.00189959	0.00397078	0.00248662	0.767646	0.00102226	0.000525741	0.000655601	0.000280443	0.00158413	0.00106498	4.21918e-05	0.302263	0.0374055	0.00759953	6.15981e-06
471	ML019110a-PA	0.00115542	7.74492e-05	0.196974	0.000397903	0.00097029	0.115143	0.13893	0.0465671	0.122591	1.60912e-05	0.00373896	0.0159178	0.0215601	0.00477228	0.0106904	0.67823	0.00138701	0.0222363	0.0179734	0.00214083	0.181388	0.062376	0.00229467	0.00139223	0.10937	0.0611812	0.0142552	0.000797691	4.37382e-05	2.81779e-05	0.06633	0.0180783	0.0273949	0.012114	0.0334108	0.0113098	0.785237	0.00614847	0.00509026	0.00201209	0.00129875	0.00636943	0.00454529	0.000500219	0.123863	0.0999056	0.0368485	0.000123725
472	ML048121a-PA	0.000118278	0.000216384	0.130111	0.00236297	0.00918253	0.0943826	0.443446	0.0477426	0.105368	3.79825e-05	0.00143507	0.00628237	0.0294279	0.0015756	0.00414602	0.638112	0.000301767	0.0163201	0.0122102	0.000751818	0.28787	0.0780516	0.00121465	0.000515095	0.172756	0.019045	0.00286828	4.58683e-05	0.00010347	4.98709e-05	0.0128267	0.00799653	0.0452954	0.00245299	0.00787105	0.0044382	0.855396	0.00294987	0.00153101	0.000810038	0.000390334	0.00235745	0.00218881	2.23355e-05	0.25184	0.0450264	0.00884768	3.63691e-06
473	ML065313a-PA	0.00613095	8.37634e-05	0.194902	0.000243096	0.000557724	0.163676	0.253074	0.0341226	0.0754544	1.69757e-05	0.00541071	0.0129192	0.0147862	0.00202858	0.00794481	0.702594	0.00121178	0.0366466	0.0156346	0.00236086	0.127599	0.0806654	0.00635476	0.00473071	0.118247	0.0747738	0.0216649	0.000703616	9.27554e-05	8.51781e-05	0.0708444	0.0282725	0.0360265	0.00812055	0.0264662	0.0162723	0.679791	0.0085516	0.00679175	0.00359259	0.00327902	0.0111239	0.00950902	0.000381845	0.169668	0.10069	0.0301253	7.56716e-05
474	ML182311a-PA	0.00120569	0.00018326	0.222768	0.00258213	0.00385922	0.387184	0.31187	0.0481124	0.0975548	3.59132e-06	0.00153297	0.00433892	0.0204436	0.000286357	0.00195499	0.451306	0.000137662	0.0172405	0.00906247	0.000342808	0.377556	0.128916	0.00108506	0.000360565	0.316271	0.00826743	0.0013016	3.48863e-05	3.00256e-05	1.05496e-05	0.00480343	0.00807622	0.0525273	0.000581566	0.00160307	0.00323499	0.814901	0.0013194	0.000651286	0.000706797	0.000245424	0.00195514	0.0017572	1.84181e-05	0.500026	0.020878	0.00203817	3.53198e-06
475	ML127010a-PA	9.24008e-05	0.0039516	0.162684	0.0328227	0.0390839	0.100599	0.491128	0.0349514	0.0861121	2.23914e-05	0.00313008	0.00576272	0.0148578	0.000694931	0.00276244	0.415455	0.000447222	0.0141244	0.00854292	0.00158666	0.272723	0.0864608	0.00442207	0.0019899	0.19439	0.0168548	0.00570981	0.000251989	0.000106473	5.51107e-05	0.0116259	0.00935605	0.0323539	0.00246009	0.00328988	0.00412757	0.789369	0.00314708	0.00115131	0.00187865	0.000950908	0.00335271	0.0049994	0.000146577	0.41214	0.0334636	0.00814657	2.30076e-05
476	ML01013a-PA	0.0140879	0.000509741	0.271828	0.0030687	0.00524595	0.220965	0.371211	0.039112	0.0791237	4.31387e-06	0.00173575	0.00631058	0.0149724	0.000714489	0.00313089	0.701055	0.000347942	0.0133403	0.00971003	0.000471583	0.17198	0.0693336	0.000855025	0.000463564	0.12522	0.0727682	0.00936163	0.000334224	1.60724e-05	9.51201e-06	0.0668423	0.00862614	0.023413	0.00632944	0.0226924	0.003837	0.7789	0.00188182	0.00117993	0.000784715	0.000469581	0.00318926	0.00157364	0.000173627	0.151209	0.107656	0.0247255	3.17583e-05
477	ML15156a-PA	1.4352e-05	0.000356228	0.202236	0.00343807	0.00748611	0.410694	0.435635	0.0628982	0.146883	4.40061e-06	0.00182928	0.00976812	0.028711	0.00155446	0.00620919	0.495777	0.000467326	0.0242185	0.0153438	0.000470315	0.272373	0.122809	0.00120469	0.000446448	0.196544	0.0269326	0.00270069	0.000157336	1.78695e-05	7.68542e-06	0.0215191	0.0145427	0.0522789	0.00224246	0.00984887	0.00832735	0.773354	0.00257988	0.00225523	0.00121819	0.000524485	0.00429688	0.00150055	7.94513e-05	0.227671	0.0434622	0.00802997	2.13536e-05
478	ML017931a-PA	0.00037939	0.00104455	0.0662884	0.0046165	0.00571799	0.167911	0.340569	0.0157297	0.0372706	1.20523e-06	0.000319568	0.00134304	0.00795303	0.000100662	0.000547676	0.492825	6.65604e-05	0.00961752	0.00243224	0.000168577	0.117464	0.08194	0.00107107	0.000657631	0.14348	0.0415405	0.00721041	0.00026681	1.01528e-05	6.3177e-06	0.0215131	0.00517917	0.0399476	0.0035299	0.00817196	0.00206822	0.676057	0.000956974	0.00041944	0.000640934	0.000426537	0.00117385	0.00119736	0.000165945	0.276613	0.0706579	0.00985147	4.37588e-05
479	ML40984a-PA	0.00057537	0.000138844	0.30572	0.00126578	0.00286829	0.315126	0.429522	0.0506561	0.118311	3.59449e-06	0.00321801	0.00792101	0.0143785	0.000405335	0.00270995	0.539017	0.000356299	0.0133458	0.0122386	0.000869954	0.180099	0.0788329	0.00172364	0.000803317	0.157425	0.0725387	0.0257833	0.000559059	1.34245e-05	7.78398e-06	0.0561936	0.00841132	0.0185606	0.00473978	0.0109565	0.00275483	0.700104	0.00154308	0.000733904	0.000695637	0.000399084	0.00276055	0.00243443	0.000250288	0.24498	0.0672676	0.0311377	6.37658e-05
480	ML07882a-PA	7.48132e-06	9.14213e-05	0.0590505	0.000594756	0.000629363	0.053877	0.296654	0.0339255	0.11792	1.06894e-06	0.000483726	0.00215793	0.0169425	0.000118265	0.0010892	0.5612	5.75564e-05	0.0166958	0.0047458	0.000112166	0.365706	0.151843	0.000946109	0.000310101	0.35425	0.0245778	0.00238528	9.84801e-05	1.40527e-05	5.02858e-06	0.01374	0.00711183	0.0843119	0.00116403	0.00546748	0.00294415	0.772085	0.000739664	0.00045852	0.00073454	0.000267661	0.00103412	0.000957289	5.87849e-05	0.556314	0.0644218	0.00418328	5.43556e-06
481	ML128424a-PA	0.0106539	8.4806e-05	0.149304	0.001061	0.00194055	0.325964	0.382381	0.0606192	0.125426	1.13774e-05	0.00301972	0.0120194	0.0225641	0.00164981	0.00585272	0.54475	0.000897692	0.0213637	0.0168481	0.000837911	0.217239	0.0984835	0.00131489	0.000736312	0.148426	0.0251714	0.00345024	0.000206376	3.04204e-05	1.94934e-05	0.0239674	0.0151191	0.0328055	0.00230521	0.00771298	0.00675654	0.72976	0.00323654	0.002237	0.00154058	0.000981891	0.00451936	0.00191438	8.0405e-05	0.195227	0.031323	0.0096948	1.2084e-05
482	ML05517a-PA	0.00342848	0.000116043	0.152444	0.00229717	0.00605278	0.147423	0.337431	0.0173509	0.0359474	1.88867e-06	0.00047979	0.00150018	0.00677057	0.000106919	0.000713762	0.69501	0.000108446	0.0162274	0.00279532	0.000130172	0.13599	0.13229	0.00128613	0.000689554	0.273275	0.0473057	0.00668349	0.000632374	2.33391e-05	1.61269e-05	0.0274411	0.0082791	0.05521	0.00377854	0.00803934	0.00334713	0.738764	0.00219133	0.000875372	0.00118365	0.000808568	0.00296393	0.00184687	0.000355033	0.399844	0.0796297	0.0124613	9.80731e-05
483	ML43111a-PA	3.42575e-05	0.000820383	0.228102	0.00210812	0.00258553	0.509326	0.394681	0.0110264	0.0575883	2.70121e-07	0.000102926	0.000608538	0.0046133	7.95716e-05	0.00039775	0.642736	3.08896e-05	0.00309373	0.000997863	6.63343e-05	0.139923	0.0617509	0.000299679	9.27218e-05	0.164419	0.0168004	0.00125885	1.05482e-05	1.26073e-06	4.16495e-07	0.00896762	0.00174666	0.0196639	0.000587592	0.00380381	0.00102181	0.729019	0.00031531	0.000140967	0.000156633	5.24564e-05	0.000320007	0.000305579	5.18956e-06	0.287859	0.0499586	0.00289499	1.14159e-06
484	ML148518a-PA	0.000341678	9.59963e-05	0.219058	0.00071672	0.00136436	0.284332	0.324937	0.0487138	0.147529	2.85375e-06	0.00197928	0.0060771	0.0145323	0.000487345	0.00250742	0.565408	0.000338574	0.0112644	0.00867307	0.000934461	0.237277	0.0866089	0.0013006	0.000775271	0.192442	0.0534751	0.010211	0.000229057	9.38366e-06	6.26672e-06	0.0358625	0.00779193	0.0225241	0.00334399	0.00913454	0.0029517	0.75899	0.00174885	0.000693715	0.00065187	0.000432909	0.00223169	0.00223374	0.000132084	0.297645	0.0600831	0.0197398	3.12957e-05
485	ML042010a-PA	0.000214429	0.000157573	0.151201	0.00137767	0.00197812	0.157108	0.405744	0.0329037	0.107816	2.35903e-06	0.00126891	0.0038457	0.012017	0.000314148	0.00183054	0.743434	0.000109006	0.00998252	0.00516845	0.000252856	0.227461	0.0849308	0.000651258	0.000264389	0.225315	0.0657086	0.0100696	0.000104919	1.28099e-05	6.67052e-06	0.0419361	0.00697969	0.0298535	0.00297181	0.0158409	0.00288464	0.740147	0.000891475	0.000706235	0.000329519	0.00017046	0.00142719	0.00133991	5.49486e-05	0.29835	0.113599	0.0172156	1.36636e-05
486	ML271538a-PA	0.0010752	4.72427e-05	0.154392	0.00182923	0.00337431	0.0508515	0.30548	0.00345609	0.00978828	4.3204e-07	0.000136755	0.000209785	0.00188778	3.01465e-05	0.00013195	0.641255	1.08564e-05	0.00247178	0.000479396	4.08942e-05	0.0542365	0.0275609	0.000395421	0.00016637	0.0575938	0.0230574	0.00495975	0.000216521	6.75402e-06	3.049e-06	0.0113971	0.000972312	0.0144724	0.00311503	0.00393654	0.00056252	0.689037	0.000407225	0.000146174	0.000199286	9.35319e-05	0.000481682	0.000870127	0.000125038	0.167524	0.0541136	0.00626241	5.2412e-05
487	ML00282a-PA	8.69396e-05	0.000219679	0.201641	0.00178889	0.00359079	0.223865	0.59007	0.00881549	0.0255833	8.99672e-08	0.000167245	0.000811675	0.00389981	4.73302e-05	0.000446565	0.581028	2.33211e-05	0.0111937	0.00153516	3.94499e-05	0.100402	0.0872975	0.000767048	0.000292232	0.159122	0.0356665	0.00377677	0.000161859	2.31073e-06	9.00093e-07	0.0225279	0.00560794	0.0424373	0.00196776	0.00899148	0.00282416	0.672141	0.000630096	0.000355421	0.000655093	0.000269879	0.00127336	0.000723093	0.000111209	0.308249	0.0703636	0.00708776	7.90406e-06
488	ML202618a-PA	0.00581452	3.81412e-05	0.116041	0.000553294	0.00134749	0.33757	0.355856	0.0477573	0.111379	1.00968e-05	0.00222513	0.00790187	0.0203611	0.00117714	0.00409045	0.627194	0.000588381	0.0193643	0.013701	0.000994557	0.253008	0.0865135	0.00168727	0.000910889	0.133904	0.0204063	0.00303812	0.000134612	3.55494e-05	2.20636e-05	0.0178698	0.0109442	0.0337386	0.00190707	0.00612558	0.00517462	0.742348	0.00346678	0.00172706	0.00131112	0.000805714	0.00379434	0.00281473	6.27129e-05	0.201023	0.0382629	0.0081001	9.30297e-06
489	ML21651a-PA	0.00188424	0.000292333	0.0923829	0.000883166	0.00130849	0.165227	0.481501	0.0143854	0.049495	9.39934e-07	0.000997211	0.00197188	0.00582905	0.000221756	0.00112208	0.456213	0.000144469	0.0131445	0.00317115	0.000270197	0.134119	0.0771585	0.0020246	0.00102248	0.120985	0.0110272	0.0019712	6.56725e-05	1.18252e-05	5.61679e-06	0.00853338	0.00795909	0.0342363	0.000710195	0.00235844	0.0041719	0.619073	0.002041	0.00115476	0.00158427	0.000788927	0.00301048	0.00284812	3.2489e-05	0.237939	0.0276903	0.00274001	4.45377e-06
490	ML10667a-PA	0.000249398	0.000443483	0.138253	0.00350028	0.00877744	0.232098	0.389069	0.0116907	0.0281478	1.48193e-06	0.00027313	0.000947582	0.00427045	6.17667e-05	0.000381901	0.492843	6.60501e-05	0.00902707	0.00173942	8.26773e-05	0.108456	0.0861046	0.000630526	0.000327277	0.144992	0.021922	0.00269242	0.000198313	1.39398e-05	8.62277e-06	0.0131189	0.00488605	0.0330823	0.00141594	0.00337905	0.00176519	0.735199	0.000870104	0.000431311	0.000664026	0.00042568	0.00135572	0.000745772	8.43397e-05	0.280416	0.0389432	0.00494291	2.3328e-05
491	ML11222a-PA	0.00229829	0.000107868	0.177955	0.00141268	0.00436196	0.120645	0.263188	0.0445523	0.119736	8.20693e-06	0.00141439	0.00514375	0.0133098	0.000616562	0.00218741	0.554273	0.000269776	0.0175511	0.00799019	0.000535115	0.286419	0.11526	0.00194357	0.000781193	0.236813	0.0270889	0.00288685	0.000139899	5.68849e-05	2.51474e-05	0.0209756	0.0112029	0.0388537	0.00192216	0.00492926	0.00413242	0.853872	0.00389016	0.0017022	0.00136162	0.000606628	0.00482153	0.00308663	6.28009e-05	0.322034	0.0505145	0.0100165	1.85991e-05
492	ML09923a-PA	0.0158106	9.40564e-05	0.104617	0.00131278	0.00333061	0.191047	0.251105	0.00912568	0.0240323	6.32771e-06	0.000164797	0.000730101	0.00436072	6.18542e-05	0.000265385	0.468706	3.72634e-05	0.0129049	0.00167584	9.61931e-05	0.102077	0.0822411	0.00123305	0.000488881	0.139337	0.0133718	0.00399956	0.000184788	0.000127679	5.54172e-05	0.00848107	0.00544455	0.0437298	0.00161199	0.00252796	0.00167571	0.654376	0.00135171	0.00053816	0.0005421	0.000233423	0.00103344	0.00122573	9.95521e-05	0.31161	0.0323786	0.00521778	8.94134e-05
493	ML160312a-PA	0.000343194	0.000136918	0.207725	0.000685247	0.00180578	0.293805	0.317748	0.0334064	0.071776	2.62917e-05	0.00366324	0.0100328	0.0105029	0.00131921	0.00382703	0.572675	0.000762273	0.0188556	0.0140422	0.00184	0.122166	0.0512569	0.00321573	0.00145346	0.0921269	0.0418344	0.0146494	0.000302772	8.82433e-05	4.72444e-05	0.0384231	0.0126018	0.0147911	0.00485293	0.00966124	0.004549	0.685876	0.00462191	0.00218882	0.00160891	0.000851751	0.00518795	0.00580296	0.000147207	0.129092	0.06228	0.0218363	4.17222e-05
494	ML14964a-PA	0.000374785	0.000219237	0.164113	0.00172342	0.00655219	0.284073	0.468964	0.0245448	0.0528401	2.22274e-05	0.00152121	0.00325865	0.0160581	0.000683667	0.00229943	0.421201	0.000237363	0.0107381	0.00545484	0.000658991	0.186378	0.0657309	0.00293352	0.00137004	0.0931187	0.0140411	0.00473363	8.51973e-05	0.000118396	6.70884e-05	0.00853347	0.00622089	0.0435799	0.00236882	0.00500693	0.00382585	0.814222	0.00327682	0.00179316	0.00112392	0.000647337	0.00312302	0.00315493	4.5779e-05	0.227026	0.0306158	0.00463827	1.56309e-05
495	ML218827a-PA	0.00361167	1.69581e-05	0.338165	0.000326596	0.000374044	0.223645	0.195902	0.0117794	0.0368623	2.01332e-06	0.000301169	0.00109906	0.00425359	9.26152e-05	0.000446691	0.641755	7.53196e-05	0.0175885	0.00285	0.000168417	0.127342	0.0955819	0.00129803	0.000719972	0.176302	0.0344989	0.0050599	0.000115517	2.41586e-05	1.29834e-05	0.0267949	0.00648827	0.0332868	0.00243723	0.00632479	0.00232442	0.817694	0.00219466	0.000814619	0.000771393	0.000417499	0.00239346	0.00201541	7.59669e-05	0.315741	0.0733008	0.012032	1.6476e-05
496	ML10902a-PA	0.00186096	0.000183352	0.193619	0.000787391	0.00360687	0.254292	0.282204	0.0291932	0.0568921	7.6879e-06	0.00163978	0.00521055	0.0103981	0.000378699	0.0019598	0.537502	0.000208883	0.0229784	0.00832177	0.000797814	0.153565	0.100252	0.00356301	0.00144525	0.166009	0.0184032	0.00688622	5.87349e-05	5.64754e-05	2.48684e-05	0.0150203	0.0134948	0.0349574	0.00211549	0.00366912	0.00442859	0.862413	0.00470521	0.00118918	0.00141078	0.000632755	0.00392844	0.00450592	2.44671e-05	0.339894	0.0280872	0.00859422	8.44231e-06
497	ML00639a-PA	0.0002441	5.62239e-05	0.13616	0.000242562	0.0005641	0.0670956	0.191471	0.0436276	0.136873	3.46237e-06	0.00254934	0.0062256	0.0119301	0.000716853	0.00236398	0.504874	0.000433586	0.0163647	0.00912373	0.000750877	0.239593	0.101927	0.00176643	0.000841981	0.218372	0.0191583	0.00331904	9.03541e-05	1.3945e-05	8.07264e-06	0.0165045	0.0107833	0.0256343	0.000874598	0.00354171	0.00381142	0.813278	0.00262628	0.0012935	0.0011069	0.000641218	0.00389412	0.00290151	5.25037e-05	0.305226	0.0319141	0.00572957	1.24539e-05
498	ML032412a-PA	0.00635442	0.000385756	0.203582	0.00383055	0.00713483	0.159349	0.521801	0.00483351	0.01683	2.93202e-07	0.000124515	0.000484677	0.00174143	4.52179e-05	0.000232832	0.493164	1.78625e-05	0.00405333	0.000727724	3.08032e-05	0.0552327	0.0349683	0.000367374	0.000124152	0.0596729	0.0158791	0.00153638	4.38792e-05	4.76283e-06	1.6548e-06	0.0104342	0.00252856	0.0149883	0.000852382	0.00328827	0.00109429	0.617581	0.00042733	0.000237051	0.0003273	0.00012124	0.000618177	0.000403642	2.0607e-05	0.126765	0.0367575	0.00357458	4.48476e-06
499	ML01544a-PA	0.00191451	7.52067e-05	0.181188	0.00106246	0.00326447	0.119163	0.255393	0.0401829	0.115783	5.44452e-06	0.00122004	0.00450981	0.0119405	0.000533111	0.00191907	0.553364	0.000234804	0.0140517	0.0071579	0.000483535	0.277671	0.0927127	0.00151198	0.000598948	0.196354	0.0253695	0.00268459	0.000130561	3.73836e-05	1.60928e-05	0.0194687	0.00877033	0.0314647	0.00175952	0.00457874	0.00323194	0.826659	0.00301137	0.0013443	0.00104691	0.000455356	0.00374787	0.00242015	5.80056e-05	0.273099	0.0496556	0.00937764	1.71143e-05
500	ML019141a-PA	0.00147952	5.67046e-05	0.144304	0.000481844	0.00100479	0.0643612	0.266132	0.0359829	0.103421	2.56694e-06	0.00191939	0.00445197	0.0117859	0.000530567	0.00261009	0.736796	0.000249885	0.00737519	0.00594394	0.000635452	0.209338	0.0617307	0.00133082	0.000677015	0.132943	0.0451609	0.0124202	0.000349625	9.69044e-06	6.36017e-06	0.0391254	0.00562969	0.0184463	0.00404954	0.0110085	0.00297472	0.781526	0.00146792	0.000733265	0.000524523	0.000342428	0.00213249	0.00197978	0.000176713	0.239961	0.0692394	0.0204735	3.13263e-05
501	ML08213a-PA	9.99613e-05	2.54363e-05	0.122126	0.000293478	0.000504042	0.0896798	0.134571	0.0370627	0.0938095	1.38112e-06	0.000803864	0.00454312	0.0142334	0.000523045	0.002367	0.738871	0.000158669	0.0145342	0.00666828	0.000198898	0.190231	0.103975	0.000657951	0.000306533	0.181727	0.0408497	0.00311366	0.000205135	9.88838e-06	5.23923e-06	0.0389546	0.00968392	0.0366208	0.00225794	0.0129874	0.00471377	0.829931	0.00198511	0.00121782	0.000692036	0.000364757	0.00312342	0.00112365	0.000118064	0.201698	0.0651631	0.0120991	2.28695e-05
502	ML068110a-PA	0.00290764	3.39781e-05	0.229249	0.000641703	0.000874429	0.279119	0.338077	0.00677295	0.0144661	4.55329e-07	0.000100138	0.000487122	0.00464246	5.74654e-05	0.00034012	0.546942	1.97495e-05	0.00941942	0.00103622	3.77238e-05	0.0718532	0.0788074	0.000816041	0.000301772	0.123933	0.0301416	0.0018164	0.000108924	2.17184e-05	9.24991e-06	0.0161261	0.00424496	0.0561111	0.00167527	0.00668785	0.00257832	0.577448	0.000889097	0.000576764	0.000749049	0.000333549	0.00117843	0.000614253	4.52501e-05	0.246746	0.064842	0.00473118	1.39997e-05
503	ML05294a-PA	0.000239464	0.000345049	0.20524	0.00184463	0.00212518	0.380893	0.350687	0.00819943	0.0314691	2.17426e-07	8.70914e-05	0.000425779	0.00323578	3.42245e-05	0.000246918	0.58575	2.63026e-05	0.00299818	0.000649397	4.89088e-05	0.0862213	0.057419	0.000366841	0.000124761	0.116092	0.0114947	0.000755438	2.07582e-05	2.79985e-06	1.01682e-06	0.00755731	0.00197623	0.0224369	0.000430344	0.00219423	0.000977957	0.608516	0.000334998	0.000126238	0.000245873	9.00499e-05	0.000380732	0.000353448	8.93791e-06	0.231696	0.0277335	0.00195594	1.24545e-06
504	ML22304a-PA	0.000144368	0.000291932	0.130935	0.0041948	0.00458723	0.288879	0.386135	0.00788771	0.0174123	3.93189e-07	0.000302107	0.000750063	0.00650528	0.000111061	0.000697403	0.449078	3.10108e-05	0.0134132	0.00173577	8.0276e-05	0.0866389	0.0762077	0.000991689	0.000705397	0.113678	0.00893524	0.0016665	6.10092e-05	7.17904e-06	5.20247e-06	0.00598501	0.00541714	0.0669689	0.00108023	0.004036	0.00473974	0.560798	0.0010473	0.000791751	0.00074219	0.00056818	0.00162098	0.00132622	3.47297e-05	0.284425	0.0228507	0.00192994	4.97445e-06
505	ML06467a-PA	4.33359e-05	4.09666e-05	0.140702	0.000432446	0.000962914	0.0859972	0.303743	0.0236113	0.0756431	5.25703e-07	0.00038453	0.00151711	0.00669494	0.000101282	0.000594513	0.743438	5.18774e-05	0.00409097	0.00263517	8.86322e-05	0.217718	0.0583956	0.000264027	0.000107317	0.1398	0.0405759	0.00390463	0.000129293	3.0483e-06	1.50597e-06	0.0242893	0.00238201	0.0150249	0.00161291	0.00545374	0.000837662	0.779308	0.000424703	0.000194706	0.00017183	8.49373e-05	0.00068963	0.00034701	8.18318e-05	0.254815	0.0904918	0.00811332	1.5147e-05
506	ML040511a-PA	0.000103693	2.41413e-05	0.249848	0.000570399	0.00160285	0.394699	0.275265	0.0242471	0.0606874	8.54992e-07	0.000411378	0.00284275	0.00685837	0.000157345	0.000935675	0.485936	0.000103124	0.0118925	0.00532328	0.000101959	0.126038	0.0795905	0.000460928	0.00017348	0.154289	0.0217588	0.00118254	7.14816e-05	8.34658e-06	3.28516e-06	0.0155785	0.0063117	0.0191658	0.000804847	0.00298217	0.00202341	0.645543	0.00114865	0.000493784	0.000573254	0.000224922	0.00191447	0.000622372	4.20153e-05	0.164058	0.031226	0.0060898	9.48695e-06
507	ML218928a-PA	0.0100031	2.40539e-05	0.0937091	0.000192368	0.000603142	0.212642	0.251315	0.036987	0.116895	1.19159e-05	0.00173596	0.00514154	0.0141339	0.000817919	0.00284971	0.514623	0.000434296	0.00754654	0.0070801	0.000846318	0.137989	0.0521554	0.00070694	0.000449857	0.104872	0.027716	0.00602185	0.000159054	1.99113e-05	1.40087e-05	0.0232258	0.0052392	0.0172869	0.00299224	0.0083445	0.00259574	0.731154	0.00136468	0.000892323	0.000417578	0.000291694	0.00141463	0.00165686	7.03563e-05	0.134324	0.0349195	0.0128499	1.83644e-05
508	ML016329a-PA	0.000651685	1.41803e-05	0.146654	0.000117174	0.000490215	0.210287	0.313795	0.0299813	0.0614766	1.53009e-05	0.0031608	0.00802564	0.010101	0.000649118	0.00290932	0.612191	0.000495514	0.0143333	0.0112469	0.00136517	0.119959	0.0479114	0.00217839	0.00103606	0.0897958	0.0432843	0.0157593	0.0002572	4.59885e-05	2.76323e-05	0.0339006	0.00943344	0.0135623	0.00465918	0.00800028	0.00319692	0.672722	0.00251833	0.00138911	0.000873456	0.000512424	0.00333575	0.00505818	0.000110039	0.13388	0.0527852	0.0198815	2.64444e-05
509	ML18258a-PA	0.000657332	0.000992188	0.161727	0.00468273	0.00666021	0.127046	0.319364	0.0330328	0.105136	1.28813e-05	0.00183195	0.00452808	0.0116999	0.000486774	0.00197282	0.517173	0.000301154	0.0104154	0.00802899	0.000840991	0.182837	0.0600092	0.00129967	0.000804269	0.125792	0.0204853	0.00477884	9.28316e-05	2.57618e-05	1.93311e-05	0.0144883	0.00550661	0.0195637	0.00198627	0.0036302	0.0021751	0.694017	0.00149829	0.000650137	0.000583718	0.000433841	0.00157268	0.00208092	4.61666e-05	0.210299	0.0395811	0.00823261	5.53275e-06
510	ML351724a-PA	0.00155363	6.65047e-05	0.0758373	0.000334603	0.000873161	0.0744026	0.258452	0.011098	0.0464991	2.95669e-07	0.000174741	0.000747685	0.00374341	5.50214e-05	0.000314196	0.524309	4.57047e-05	0.00816072	0.00146499	0.00010002	0.128056	0.0874614	0.00074468	0.00025661	0.187697	0.00884166	0.000681648	2.02591e-05	3.04365e-06	9.9654e-07	0.00468127	0.00376972	0.031572	0.000273184	0.00104262	0.00141876	0.641535	0.000829272	0.000249265	0.000449927	0.000158368	0.000905572	0.000953624	9.26341e-06	0.297034	0.0257008	0.00155269	1.80273e-06
511	ML000610a-PA	0.000511705	1.45295e-05	0.16841	0.000128768	0.000243861	0.19061	0.230681	0.0316592	0.0925506	1.43065e-06	0.00254368	0.00655372	0.0105013	0.000274526	0.00221628	0.451616	0.000327932	0.0298296	0.0123829	0.00117365	0.167844	0.103442	0.00314899	0.00204548	0.215237	0.0173784	0.00727309	0.000134893	8.01956e-06	5.00282e-06	0.0134968	0.0145643	0.0309602	0.00146129	0.00284121	0.00474979	0.624381	0.00313209	0.000924452	0.00129868	0.000818691	0.00460411	0.00543144	6.70637e-05	0.327815	0.0230586	0.00758192	6.12358e-06
512	ML28051a-PA	2.62301e-05	0.000108018	0.164189	0.00214926	0.00179434	0.210975	0.162733	0.0104953	0.0280041	1.74367e-06	0.000448082	0.00134283	0.00375917	9.84558e-05	0.000440571	0.538707	9.51081e-05	0.0203384	0.0031442	0.000138462	0.110613	0.087314	0.00124025	0.000500267	0.153006	0.0250562	0.00339992	0.000202042	2.89102e-05	1.24159e-05	0.0159719	0.00820518	0.0326684	0.00183023	0.00384203	0.00251848	0.62545	0.00243161	0.000837132	0.00105505	0.000466268	0.00320363	0.00193067	0.000108358	0.221411	0.0598529	0.00639141	1.40505e-05
513	ML005714a-PA	0.000817218	1.45939e-05	0.0683072	0.000256653	0.000734608	0.0323401	0.210674	0.00636275	0.0217987	3.68239e-07	0.000136163	0.000379868	0.00286401	4.78404e-05	0.000208821	0.524908	1.05282e-05	0.00840709	0.000967862	5.64329e-05	0.103283	0.0757643	0.00100364	0.000252655	0.164967	0.0080629	0.00116664	2.14706e-05	1.49578e-05	4.26162e-06	0.00489906	0.00327463	0.0351114	0.000619285	0.00155947	0.00157989	0.796524	0.00118853	0.000459763	0.000370161	0.000107938	0.00112902	0.00173333	1.23502e-05	0.330494	0.0245269	0.00256228	4.31599e-06
514	ML088813a-PA	0.000138006	0.000979394	0.138968	0.00522607	0.00485236	0.289904	0.354569	0.00507791	0.0142452	9.19754e-07	9.65731e-05	0.000448536	0.00245717	4.71605e-05	0.000250507	0.567603	1.89308e-05	0.00282391	0.000727357	4.27942e-05	0.0499777	0.0305416	0.000230627	0.00011883	0.0491287	0.0155998	0.00433418	5.35653e-05	6.72601e-06	4.33798e-06	0.00948817	0.00163367	0.0125271	0.00202171	0.00367301	0.000815199	0.73362	0.000352154	0.000220636	0.000131975	8.29746e-05	0.000341363	0.000445442	2.24562e-05	0.167384	0.0282811	0.00670401	7.19648e-06
515	ML216316a-PA	0.000272542	5.99016e-05	0.0987191	0.000380737	0.000976145	0.0538649	0.188367	0.0328177	0.122131	1.95755e-06	0.000733737	0.00282681	0.00893522	0.000323877	0.00119001	0.604577	0.000104603	0.00423711	0.00391396	0.00026557	0.233213	0.0532556	0.000416397	0.000166743	0.123866	0.0204544	0.00267466	3.26041e-05	5.43503e-06	2.67387e-06	0.0146268	0.0030723	0.0123721	0.00104322	0.00341318	0.00111849	0.845329	0.000709248	0.000335349	0.000212179	0.000104013	0.000839318	0.000690382	1.57516e-05	0.204395	0.0385726	0.00595651	2.60829e-06
516	ML174738a-PA	8.49365e-06	5.09458e-05	0.154272	0.000495027	0.000932368	0.0935183	0.279846	0.0128975	0.0594969	8.5644e-07	0.000212402	0.000695692	0.00375158	4.32283e-05	0.000299449	0.588748	2.94207e-05	0.00445541	0.0015514	9.69097e-05	0.205612	0.0557987	0.000317118	0.000168377	0.133436	0.0048687	0.000644098	5.95355e-06	5.58532e-06	3.42313e-06	0.00275635	0.00186281	0.01509	0.000200354	0.000667521	0.000689283	0.79861	0.000357464	0.000138475	0.000158788	9.572e-05	0.000441755	0.000545159	2.80947e-06	0.357456	0.0147783	0.00144982	4.47723e-07
517	ML458314a-PA	1.16893e-05	3.25846e-05	0.263295	0.000351663	0.000793452	0.30545	0.287414	0.00581705	0.022319	5.78662e-08	6.48836e-05	0.000299128	0.00197295	1.87375e-05	0.000104859	0.499734	9.57883e-06	0.00249738	0.000659186	3.81793e-05	0.0881586	0.0362287	0.00017277	7.08731e-05	0.0890616	0.0118563	0.00136346	1.71544e-05	6.26845e-07	2.62419e-07	0.00613118	0.00107623	0.0108384	0.0004701	0.00175534	0.000343663	0.756672	0.000207538	7.46189e-05	8.51509e-05	3.64747e-05	0.000236348	0.000247593	9.87191e-06	0.245134	0.025323	0.00273867	9.5778e-07
518	ML205714a-PA	0.000611051	4.79707e-06	0.142003	7.55931e-05	0.000177698	0.0691591	0.203197	0.0146528	0.0398913	1.85105e-07	0.00047132	0.00147976	0.00313039	5.49058e-05	0.000402012	0.766551	5.26754e-05	0.00498574	0.00208011	8.90267e-05	0.119739	0.0526999	0.000440098	0.000211468	0.130667	0.0414096	0.00679681	0.000172893	1.56139e-06	9.3665e-07	0.0298112	0.00350108	0.01017	0.00167253	0.00455074	0.000874644	0.676533	0.000561026	0.000210109	0.000253455	0.000148696	0.0011463	0.000681453	8.48985e-05	0.207471	0.0690905	0.00963452	8.61841e-06
519	ML012030a-PA	0.000288058	1.45865e-05	0.0693757	0.000680083	0.00130071	0.108343	0.144462	0.00861769	0.0175756	6.81057e-07	0.000103605	0.000588302	0.00395583	3.29908e-05	0.00029224	0.625188	1.95022e-05	0.0128397	0.00170306	2.74944e-05	0.0998186	0.0902622	0.000269922	0.000133472	0.17284	0.0414014	0.00279269	7.52457e-05	7.86673e-06	4.35321e-06	0.0233731	0.00430303	0.0398009	0.00206286	0.00747326	0.00184084	0.696198	0.000526053	0.00024623	0.000216089	0.000121542	0.000875078	0.000427109	3.67423e-05	0.282268	0.104623	0.00661356	5.09155e-06
520	ML03588a-PA	1.58963e-05	5.49542e-05	0.154229	0.000195304	0.000346538	0.352095	0.338648	0.00486347	0.0145715	4.15265e-08	9.95836e-05	0.000406284	0.00229426	2.05548e-05	0.000153301	0.380689	7.46727e-06	0.0025218	0.000662611	2.6172e-05	0.0683739	0.0287212	0.000247279	9.06787e-05	0.0536618	0.00528116	0.000943707	1.69168e-05	6.08261e-07	2.51979e-07	0.00344667	0.00144818	0.0125484	0.000378313	0.000899729	0.000486764	0.647356	0.000213133	9.47777e-05	8.96466e-05	3.87031e-05	0.000282459	0.000461277	7.46441e-06	0.144825	0.0121134	0.00120977	8.38479e-07
521	ML37365a-PA	4.49494e-06	7.4601e-06	0.106486	0.000196427	0.000262956	0.327853	0.212404	0.00977508	0.0235803	1.91402e-06	0.000183439	0.000866954	0.00478201	9.18686e-05	0.000414716	0.496844	3.70989e-05	0.0120651	0.00219794	9.85125e-05	0.0815214	0.0622549	0.000883985	0.000390872	0.120313	0.0242724	0.00338359	0.000116312	2.80296e-05	1.48848e-05	0.014248	0.00444555	0.0326494	0.00234764	0.00496557	0.00200698	0.716656	0.0014754	0.000674589	0.000462676	0.000249719	0.00151418	0.00127184	7.48543e-05	0.212985	0.0461497	0.00899474	1.75186e-05
522	ML097519a-PA	6.06645e-05	5.70615e-05	0.22934	0.000382711	0.000584897	0.0997537	0.156885	0.0133203	0.0376185	4.09535e-07	0.000439149	0.00124546	0.00388758	0.000100521	0.000527774	0.641406	9.95916e-05	0.00307339	0.00239261	9.71529e-05	0.155261	0.0300797	0.000264445	8.61561e-05	0.0686317	0.0131869	0.0023629	0.000103297	1.06804e-06	3.80306e-07	0.00977212	0.0015071	0.00718007	0.00121109	0.00242665	0.000606707	0.67977	0.000365384	0.000149697	0.000256128	8.94661e-05	0.000678527	0.000297153	6.28183e-05	0.138015	0.0449103	0.00335255	4.96006e-06
523	ML270523a-PA	0.000177255	9.12797e-05	0.0511984	0.000928695	0.00155707	0.0669127	0.226131	0.0110376	0.0297531	1.79811e-06	0.000237407	0.000686255	0.00542074	8.61579e-05	0.000388967	0.288811	2.90604e-05	0.00615945	0.00116997	8.36383e-05	0.126198	0.0723256	0.000715735	0.000367548	0.0991971	0.00327419	0.000622764	1.17534e-05	1.8773e-05	9.27107e-06	0.0023875	0.00353586	0.0417708	0.000248171	0.000889592	0.00169677	0.789859	0.000894287	0.000466662	0.000329419	0.000174932	0.0008421	0.000993847	5.53252e-06	0.279004	0.00815477	0.000858321	1.77127e-06
524	ML13837a-PA	0.000516776	0.000151972	0.233076	0.000363056	0.000740382	0.177719	0.206593	0.0090742	0.021074	2.50373e-06	0.00082402	0.00184903	0.00361163	0.000212659	0.000961637	0.340569	9.82663e-05	0.017116	0.00342116	0.000296012	0.0431723	0.0482591	0.001636	0.00141286	0.0764774	0.0225699	0.00331706	9.54292e-05	3.4681e-05	2.71983e-05	0.0175143	0.00865551	0.020007	0.00126581	0.00458754	0.00406373	0.477734	0.00308724	0.00206867	0.00104795	0.000860877	0.00373525	0.00362355	4.43932e-05	0.0957849	0.0293235	0.00670199	9.56226e-06
525	ML31989a-PA	0.00166842	8.18576e-05	0.106102	0.000787184	0.00293749	0.0533232	0.235229	0.0275131	0.0575036	3.0465e-06	0.000863694	0.00261562	0.00914603	0.000147459	0.000979133	0.411833	8.86492e-05	0.00861788	0.0058194	0.00022825	0.141287	0.0581951	0.000641037	0.000234861	0.115654	0.01138	0.00312898	6.02465e-05	1.50309e-05	6.88819e-06	0.00921696	0.00387164	0.0171124	0.000896636	0.00186889	0.00125327	0.719895	0.000784327	0.000307531	0.000323956	0.000146052	0.00117957	0.000811329	2.85636e-05	0.200825	0.0147834	0.00401366	8.70969e-06
526	ML026412a-PA	1.77314e-05	4.80614e-06	0.0388709	0.000105353	0.000337894	0.0229015	0.144411	0.0123619	0.038785	3.00428e-07	9.78754e-05	0.000529289	0.00471135	6.91303e-05	0.000316648	0.714972	1.85799e-05	0.00256156	0.00097891	3.03601e-05	0.120889	0.0515868	0.000150408	4.11599e-05	0.11344	0.0124455	0.000850035	1.51709e-05	2.3536e-06	8.55326e-07	0.00804994	0.00138963	0.0173932	0.000739413	0.00291436	0.000697606	0.799855	0.000319804	0.000167641	9.12479e-05	3.26829e-05	0.000400693	0.000203409	7.24074e-06	0.160098	0.0330182	0.00261906	9.65876e-07
527	ML145822a-PA	1.15484e-05	1.64332e-05	0.16216	0.000143913	0.000158673	0.258763	0.266233	0.00404347	0.016662	3.00242e-08	6.37683e-05	0.000253783	0.00121595	7.40861e-06	7.21881e-05	0.413886	7.83392e-06	0.00187707	0.000540111	2.45429e-05	0.0706135	0.024452	0.000135382	6.12891e-05	0.0727525	0.0088991	0.00118271	1.127e-05	3.06011e-07	1.61549e-07	0.00442219	0.000836531	0.00609395	0.000253822	0.000830191	0.000222313	0.691879	0.000128399	3.77764e-05	6.0621e-05	3.26446e-05	0.000171489	0.000198248	6.24249e-06	0.209416	0.016766	0.00184176	6.30663e-07
528	ML274426a-PA	1.69735e-05	5.44298e-06	0.0381137	0.000151006	0.000391251	0.0164564	0.125143	0.016635	0.0597311	2.06474e-07	0.000172323	0.000814448	0.00488497	6.66611e-05	0.000370201	0.695126	2.82929e-05	0.00231245	0.00139593	4.711e-05	0.153541	0.0474317	0.00013785	4.84372e-05	0.113012	0.013216	0.000962068	1.92439e-05	1.11584e-06	4.58281e-07	0.00830301	0.00135683	0.0120372	0.000628038	0.00195926	0.000542239	0.725992	0.000285221	0.000119885	9.12613e-05	3.76059e-05	0.000389005	0.000237248	9.16741e-06	0.161389	0.0316571	0.00261647	1.0221e-06
529	ML138317a-PA	1.38218e-05	8.2044e-05	0.104814	0.000488278	0.000703464	0.113572	0.131595	0.00852272	0.0253599	7.09728e-07	0.000315616	0.00101984	0.00287032	5.89205e-05	0.000322016	0.474072	4.78122e-05	0.010721	0.00240484	7.35028e-05	0.0990197	0.0554798	0.000615231	0.000238523	0.103103	0.0130842	0.00188836	7.0222e-05	1.09987e-05	4.46969e-06	0.00830974	0.00425093	0.0175138	0.000867564	0.00196267	0.00125255	0.621969	0.00119092	0.000425946	0.000474499	0.000198425	0.00154849	0.000963308	3.16816e-05	0.165168	0.0347149	0.00320032	3.2223e-06
530	ML03438a-PA	0.000393094	8.07394e-06	0.0752279	0.000191019	0.000304935	0.0483795	0.17512	0.00917529	0.0272685	1.92662e-07	6.10455e-05	0.000542342	0.00350434	3.01571e-05	0.000229547	0.546205	1.36297e-05	0.0052881	0.00115933	1.75784e-05	0.0899494	0.0580571	0.000167696	5.19189e-05	0.103963	0.0115873	0.000483859	1.76345e-05	3.62709e-06	1.20072e-06	0.00644944	0.00235402	0.02307	0.000477746	0.00166348	0.000869693	0.683652	0.000308245	0.000145973	0.000189824	6.53607e-05	0.000467484	0.000180166	8.31774e-06	0.149963	0.0310087	0.00190055	1.53685e-06
531	ML07013a-PA	3.73582e-05	1.12758e-05	0.140394	0.000108877	0.00026329	0.130696	0.0952705	0.0129177	0.0391701	4.58227e-07	0.000257677	0.00151371	0.00367808	0.000129415	0.000548042	0.571116	6.16612e-05	0.00471301	0.0024802	7.29778e-05	0.0805902	0.0329349	0.000188731	8.85597e-05	0.0737689	0.0158914	0.0017138	5.56166e-05	2.69766e-06	1.35253e-06	0.0143446	0.00284398	0.00832809	0.000964549	0.0033451	0.000907559	0.704394	0.000512626	0.000332331	0.000196154	9.78817e-05	0.000791495	0.000294895	3.20242e-05	0.0786049	0.0284592	0.00468948	4.18498e-06
532	ML16134a-PA	0.00210776	9.45901e-06	0.0716005	0.000136409	0.000284992	0.0725592	0.176174	0.0102694	0.0279512	6.92522e-07	0.000346848	0.00104658	0.00316362	7.78951e-05	0.000413016	0.564375	4.76159e-05	0.00519919	0.00196021	0.000157897	0.0598922	0.0336794	0.000557195	0.000306304	0.0709225	0.0267916	0.0043483	6.37011e-05	5.48747e-06	3.57842e-06	0.018944	0.00277493	0.00984243	0.00113616	0.00395599	0.00100607	0.58947	0.000666679	0.000307575	0.000219633	0.000141893	0.00078931	0.000908486	2.59172e-05	0.115848	0.0336718	0.00708634	5.56464e-06
533	ML06835a-PA	0.000321458	2.78652e-05	0.236904	0.000664909	0.000437039	0.211509	0.167154	0.00420447	0.0153723	1.9968e-08	3.99469e-05	0.000357344	0.00140764	1.70664e-05	0.000157342	0.578893	8.39487e-06	0.00315326	0.000545427	1.01364e-05	0.0519794	0.0380671	0.000131605	3.70283e-05	0.0871263	0.0175138	0.000938312	2.31976e-05	4.79785e-07	1.69664e-07	0.0116524	0.00206356	0.0115719	0.00049617	0.00262698	0.000805204	0.476336	0.00024587	8.6158e-05	0.000123558	4.49915e-05	0.000375218	0.000126929	1.5969e-05	0.137558	0.0393424	0.00260087	2.00699e-06
534	ML154119a-PA	1.00475e-05	3.52947e-06	0.0395886	8.49072e-05	0.000341591	0.0199931	0.128373	0.0108839	0.0450684	1.97003e-07	7.53478e-05	0.000459633	0.00278666	4.38817e-05	0.000202188	0.660608	1.28507e-05	0.00123357	0.000698705	2.43721e-05	0.107531	0.0304614	6.28643e-05	2.01647e-05	0.076676	0.0115261	0.000731027	8.55042e-06	1.01826e-06	3.809e-07	0.00762502	0.000798827	0.00702467	0.000537137	0.00182545	0.000293888	0.763061	0.000151307	7.90167e-05	4.05552e-05	1.5158e-05	0.000202984	0.000120421	3.56073e-06	0.11329	0.0245636	0.00281836	6.93238e-07
535	ML013111a-PA	7.03494e-05	1.44775e-05	0.0372901	0.000213568	0.000554853	0.0469568	0.220376	0.00297457	0.0110381	2.76208e-08	2.11201e-05	0.000120495	0.00151886	8.01954e-06	7.12396e-05	0.311908	2.66291e-06	0.00167355	0.000270558	5.49062e-06	0.0452689	0.0261229	6.18319e-05	2.82121e-05	0.0550613	0.00473141	0.000347268	7.19811e-06	6.0526e-07	2.68989e-07	0.0028426	0.000733594	0.013257	0.0002013	0.0011614	0.000356797	0.634668	7.90219e-05	5.16298e-05	4.8207e-05	2.26799e-05	0.000123195	8.44315e-05	4.32696e-06	0.123194	0.00915362	0.000774142	9.89529e-07
536	ML072814a-PA	7.5863e-06	2.72845e-06	0.056122	2.67614e-05	0.000155108	0.121827	0.169718	0.00496592	0.0194788	1.25699e-07	6.82699e-05	0.000355766	0.00156183	3.05968e-05	0.00016749	0.376346	7.28108e-06	0.00212259	0.000714333	2.48339e-05	0.0560715	0.019908	0.000113831	3.56565e-05	0.0533913	0.00904169	0.000923028	1.00226e-05	1.59806e-06	6.04496e-07	0.00612928	0.000974949	0.00576851	0.000512594	0.00173023	0.000379511	0.620607	0.000198918	9.6783e-05	5.68602e-05	2.19047e-05	0.000206751	0.000211597	4.53884e-06	0.104841	0.0180507	0.00267121	1.02932e-06
537	ML052911a-PA	5.92688e-06	6.85158e-06	0.0624126	6.23369e-05	0.000239772	0.119359	0.16123	0.00560571	0.0191779	2.78547e-07	8.67528e-05	0.000371008	0.00130359	2.04675e-05	0.000124937	0.276443	7.89251e-06	0.00165081	0.000850293	2.72903e-05	0.0536136	0.0159529	0.000106747	3.14578e-05	0.0435259	0.00460536	0.000779374	6.52305e-06	2.24252e-06	7.6783e-07	0.00329469	0.000661778	0.00330378	0.000299947	0.000577223	0.000185132	0.658869	0.000164331	5.32159e-05	5.03483e-05	1.73816e-05	0.000170764	0.000176284	2.61438e-06	0.0872292	0.00872253	0.00183357	5.71207e-07
[truncated: 17 more columns]

## Sheet: Supplementary Table 5
Supplementary Table 5. List of M. leidyi gene homologs.
Note: Gene homologs shown in Figure 3 and Extended Figure 6 are highlighted in red.
	Gene category / gene family	Gene name	Total UMI counts	molecules/10,000 UMIs	C. elegans DCV gene	Protein name BBH - NCBI nr	C. elegans BBH - UniProt-SwissProt	C. elegans BBH - NCBI nr	H. sapiens BBH - UniProt-SwissProt	H. sapiens BBH - NCBI nr
Neuropeptides
ML215411a	Neuropeptide	NPWa	8611	591.164
ML40299a	Neuropeptide	NVFa/NIFa1	2326	258.057
ML16906a	Neuropeptide	NVFa/NIFa2	69	8.81519
ML030511a	Neuropeptide	FGLa	79	6.81872
ML233326a	Neuropeptide	RWFa	1719	99.4415
ML02736a	Neuropeptide	VWYa	3774	229.664
ML02212a	Neuropeptide	WTGa	3380	183.181
ML030215a	Neuropeptide	TFQa	129	8.52053
ML218828a	Neuropeptide	LNSa	262	16.8492
ML1541126a	Neuropeptide	PARa	480	40.7912
Peptide processing
ML200226a	Peptide processing	PC1/2/3/Furin-like	759	57.1723		PC/Furin-like protease	O17798 Furin-like protease kpc-1 (EC 3.4.21.-) (CelfurPC protein)	AAB63525.1 celfurPC protein [Caenorhabditis elegans]	P29120 Neuroendocrine convertase 1 (NEC 1) (EC 3.4.21.93) (Prohormone convertase 1) (Proprotein convertase 1) (PC1)	NP_612196.1 proprotein convertase subtilisin/kexin type 6 isoform PACE4CS preproprotein [Homo sapiens]
ML207912a	Peptide processing	PC1/2/3/Furin-like	522	32.6474		PC/Neuroendocrine convertase 1 (NEC 1) (EC 3.4.21.93) (Prohormone convertase 1) (Proprotein convertase 1) (PC1)	O17798 Furin-like protease kpc-1 (EC 3.4.21.-) (CelfurPC protein)	NP_492974.2 Furin-like protease kpc-1 [Caenorhabditis elegans]	P29120 Neuroendocrine convertase 1 (NEC 1) (EC 3.4.21.93) (Prohormone convertase 1) (Proprotein convertase 1) (PC1)	BAD92111.1 proprotein convertase subtilisin/kexin type 1 preproprotein variant, partial [Homo sapiens]"
ML20261a	Peptide processing	PC1/2/3/Furin-like	425	21.6898		PC/furin-like protease 1/neuroendocrine convertase 1	O17798 Furin-like protease kpc-1 (EC 3.4.21.-) (CelfurPC protein)	NP_492974.2 Furin-like protease kpc-1 [Caenorhabditis elegans]	P29120 Neuroendocrine convertase 1 (NEC 1) (EC 3.4.21.93) (Prohormone convertase 1) (Proprotein convertase 1) (PC1)	AAI30296.1 Proprotein convertase subtilisin/kexin type 1 [Homo sapiens]
ML279823a	Peptide processing	PC1/2/3/Furin-like	316	17.3682		Furin (EC 3.4.21.75) (Dibasic-processing enzyme) (Paired basic amino acid residue-cleaving enzyme) (PACE)	O17798 Furin-like protease kpc-1 (EC 3.4.21.-) (CelfurPC protein)	AAB63525.1 celfurPC protein [Caenorhabditis elegans]	P09958 Furin (EC 3.4.21.75) (Dibasic-processing enzyme) (Paired basic amino acid residue-cleaving enzyme) (PACE)	NP_001276752.1 furin preproprotein [Homo sapiens]
ML11682a	Peptide processing	PC1/2/3/Furin-like	72	3.72418		Proprotein convertase subtilisin/kexin type 6 (EC 3.4.21.-) (Paired basic amino acid cleaving enzyme 4) (Subtilisin-like proprotein convertase 4) (SPC4) (Subtilisin/kexin-like protease PACE4)	O17798 Furin-like protease kpc-1 (EC 3.4.21.-) (CelfurPC protein)	NP_492974.2 Furin-like protease kpc-1 [Caenorhabditis elegans]	P29122 Proprotein convertase subtilisin/kexin type 6 (EC 3.4.21.-) (Paired basic amino acid cleaving enzyme 4) (Subtilisin-like proprotein convertase 4) (SPC4) (Subtilisin/kexin-like protease PACE4)	BAG51646.1 unnamed protein product [Homo sapiens]
ML214323a	Peptide processing	Carboxypeptidase D	651	38.8287			O17754 Carboxypeptidase E (CPE) (EC 3.4.17.10) (Egg-laying defective protein 21)	NP_510625.2 Peptidase_M14 domain-containing protein [Caenorhabditis elegans]	O75976 Carboxypeptidase D (EC 3.4.17.22) (Metallocarboxypeptidase D) (gp180)	BAH13829.1 unnamed protein product [Homo sapiens]
ML02201a	Peptide processing	Carboxypeptidase D	171	10.7221		Carboxypeptidase D (may cleave basic(B)/acidic(A) AA)	O17754 Carboxypeptidase E (CPE) (EC 3.4.17.10) (Egg-laying defective protein 21)	NP_491619.2 CarboxyPeptidase D family [Caenorhabditis elegans]	O75976 Carboxypeptidase D (EC 3.4.17.22) (Metallocarboxypeptidase D) (gp180)	AAH45549.1 Carboxypeptidase D [Homo sapiens]
ML02203a	Peptide processing	Carboxypeptidase D	14	0.805245		Carboxypeptidase D (EC 3.4.17.22) (Metallocarboxypeptidase D) (gp180)	O17754 Carboxypeptidase E (CPE) (EC 3.4.17.10) (Egg-laying defective protein 21)	NP_510625.2 Peptidase_M14 domain-containing protein [Caenorhabditis elegans]	O75976 Carboxypeptidase D (EC 3.4.17.22) (Metallocarboxypeptidase D) (gp180)	EAW51227.1 carboxypeptidase D, isoform CRA_a [Homo sapiens]"
ML03057a	Peptide processing	Carboxypeptidase O	97	3.8523		Carboxypeptidase B/O (may cleave basic(B)/acidic(A) AA)	Q9XU75 Putative carboxypeptidase suro-1 (EC 3.4.17.-) (Suppressor of roller 1)	NP_871809.1 Peptidase_M14 domain-containing protein [Caenorhabditis elegans]	Q8IVL8 Carboxypeptidase O (CPO) (EC 3.4.17.-)	5MRV_A Chain A, Carboxypeptidase O [Homo sapiens]"
ML40293a	Peptide processing	Carboxypeptidase B	690	47.6088		GPCR Neural (alpha-2A adrenergic/5-HT receptor?)	Q9XU75 Putative carboxypeptidase suro-1 (EC 3.4.17.-) (Suppressor of roller 1)	NP_490776.2 ShKT domain-containing protein [Caenorhabditis elegans]	Q9UI42 Carboxypeptidase A4 (EC 3.4.17.-) (Carboxypeptidase A3)	2BOA_A Chain A, Carboxypeptidase A4 [Homo sapiens]"
ML13834a	Peptide processing	Carboxypeptidase B	201	10.4105			Q9XU75 Putative carboxypeptidase suro-1 (EC 3.4.17.-) (Suppressor of roller 1)	NP_871809.1 Peptidase_M14 domain-containing protein [Caenorhabditis elegans]	P48052 Carboxypeptidase A2 (EC 3.4.17.15)	NP_001860.2 carboxypeptidase A2 precursor [Homo sapiens]
ML17214a	Peptide processing	Carboxypeptidase A	161	7.62345		Zn Carboxypeptidase A	Q9XU75 Putative carboxypeptidase suro-1 (EC 3.4.17.-) (Suppressor of roller 1)	NP_490776.2 ShKT domain-containing protein [Caenorhabditis elegans]	P48052 Carboxypeptidase A2 (EC 3.4.17.15)	AAI12077.1 Carboxypeptidase O [Homo sapiens]
ML17215a	Peptide processing	Carboxypeptidase A/B	131	7.42176		Zn Carboxypeptidase A	Q9XU75 Putative carboxypeptidase suro-1 (EC 3.4.17.-) (Suppressor of roller 1)	NP_871809.1 Peptidase_M14 domain-containing protein [Caenorhabditis elegans]	P48052 Carboxypeptidase A2 (EC 3.4.17.15)	AAH14571.1 Carboxypeptidase A2 (pancreatic) [Homo sapiens]
ML05764a	Peptide processing	Carboxypeptidase B	95	5.36977			Q9XU75 Putative carboxypeptidase suro-1 (EC 3.4.17.-) (Suppressor of roller 1)	NP_871809.1 Peptidase_M14 domain-containing protein [Caenorhabditis elegans]	P15085 Carboxypeptidase A1 (EC 3.4.17.1)	6I6Z_A Chain A, Carboxypeptidase A1 [Homo sapiens]"
ML170518a	Peptide processing	Carboxypeptidase A	55	4.50848			Q9XU75 Putative carboxypeptidase suro-1 (EC 3.4.17.-) (Suppressor of roller 1)	NP_871809.1 Peptidase_M14 domain-containing protein [Caenorhabditis elegans]	P48052 Carboxypeptidase A2 (EC 3.4.17.15)	BAG56890.1 unnamed protein product [Homo sapiens]
ML17213a	Peptide processing	Carboxypeptidase A/B	33	1.9749		Zn Carboxypeptidase A	Q9XU75 Putative carboxypeptidase suro-1 (EC 3.4.17.-) (Suppressor of roller 1)	NP_494213.2 Peptidase_M14 domain-containing protein [Caenorhabditis elegans]	P48052 Carboxypeptidase A2 (EC 3.4.17.15)	NP_001860.2 carboxypeptidase A2 precursor [Homo sapiens]
ML02675a	Peptide processing	Carboxypeptidase B	15	1.08358			Q9XU75 Putative carboxypeptidase suro-1 (EC 3.4.17.-) (Suppressor of roller 1)	NP_490776.2 ShKT domain-containing protein [Caenorhabditis elegans]	P15085 Carboxypeptidase A1 (EC 3.4.17.1)	3FJU_A Chain A, Carboxypeptidase A1 [Homo sapiens]"
ML26753a	Peptide processing	Carboxypeptidase A/B	10	0.516266			Q9XU75 Putative carboxypeptidase suro-1 (EC 3.4.17.-) (Suppressor of roller 1)	NP_871809.1 Peptidase_M14 domain-containing protein [Caenorhabditis elegans]	P48052 Carboxypeptidase A2 (EC 3.4.17.15)	NP_001860.2 carboxypeptidase A2 precursor [Homo sapiens]
ML03521a	Peptide processing	APN/EAP	486	16.2127		glutamyl aminopeptidase-like	Q4TT88 Puromycin-sensitive aminopeptidase (PSA) (EC 3.4.11.14) (Cytosol alanyl aminopeptidase) (AAP-S)	NP_001023209.1 Puromycin-sensitive aminopeptidase [Caenorhabditis elegans]	P15144 Aminopeptidase N (AP-N) (hAPN) (EC 3.4.11.2) (Alanyl aminopeptidase) (Aminopeptidase M) (AP-M) (Microsomal aminopeptidase) (Myeloid plasma membrane glycoprotein CD13) (gp150) (CD antigen CD13)	6U7E_A Chain A, Aminopeptidase N [Homo sapiens]"
ML034665a	Peptide processing	APN/EAP-like	143	8.90088		Aminopeptidase N (Alanyl aminopeptidase)		NP_493503.2 Aminopeptidase [Caenorhabditis elegans]	P15144 Aminopeptidase N (AP-N) (hAPN) (EC 3.4.11.2) (Alanyl aminopeptidase) (Aminopeptidase M) (AP-M) (Microsomal aminopeptidase) (Myeloid plasma membrane glycoprotein CD13) (gp150) (CD antigen CD13)	BAD93155.1 membrane alanine aminopeptidase precursor variant, partial [Homo sapiens]"
ML08023a	Peptide processing	APN/EAP	95	4.27044		Aminopeptidase A(glutamyl aminopeptidase)/Aminopeptidase N(Alanyl aminopeptidase)	Q4TT88 Puromycin-sensitive aminopeptidase (PSA) (EC 3.4.11.14) (Cytosol alanyl aminopeptidase) (AAP-S)	NP_001041160.1 Aminopeptidase [Caenorhabditis elegans]	P15144 Aminopeptidase N (AP-N) (hAPN) (EC 3.4.11.2) (Alanyl aminopeptidase) (Aminopeptidase M) (AP-M) (Microsomal aminopeptidase) (Myeloid plasma membrane glycoprotein CD13) (gp150) (CD antigen CD13)	CAA31640.1 unnamed protein product [Homo sapiens]
ML03527a	Peptide processing	APN/EAP-like	64	2.0547		Aminopeptidase N (AP-N) (hAPN) (EC 3.4.11.2) (Alanyl aminopeptidase) (Aminopeptidase M) (AP-M) (Microsomal aminopeptidase) (Myeloid plasma membrane glycoprotein CD13) (gp150) (CD antigen CD13)		NP_493503.2 Aminopeptidase [Caenorhabditis elegans]	P15144 Aminopeptidase N (AP-N) (hAPN) (EC 3.4.11.2) (Alanyl aminopeptidase) (Aminopeptidase M) (AP-M) (Microsomal aminopeptidase) (Myeloid plasma membrane glycoprotein CD13) (gp150) (CD antigen CD13)	CAD20931.1 aminopeptidase N, partial [Homo sapiens]"
ML200262a	Peptide processing	EAP	21	1.99758		Glutamyl aminopeptidase	Q4TT88 Puromycin-sensitive aminopeptidase (PSA) (EC 3.4.11.14) (Cytosol alanyl aminopeptidase) (AAP-S)	NP_001041160.1 Aminopeptidase [Caenorhabditis elegans]	P55786 Puromycin-sensitive aminopeptidase (PSA) (EC 3.4.11.14) (Cytosol alanyl aminopeptidase) (AAP-S)	EAW94811.1 aminopeptidase puromycin sensitive, isoform CRA_a [Homo sapiens]"
ML233111a	Peptide processing	GCP2	721	38.2594		N-acetylated-alpha-linked acidic dipeptidase 2 (EC 3.4.17.21) (Glutamate carboxypeptidase III) (GCPIII) (N-acetylated-alpha-linked acidic dipeptidase II) (NAALADase II)	P91406 Glutamate carboxypeptidase 2 homolog (EC 3.4.17.21) (Glutamate carboxypeptidase II homolog)	NP_872248.2 Glutamate carboxypeptidase 2 homolog [Caenorhabditis elegans]	Q9Y3Q0 N-acetylated-alpha-linked acidic dipeptidase 2 (EC 3.4.17.21) (Glutamate carboxypeptidase III) (GCPIII) (N-acetylated-alpha-linked acidic dipeptidase II) (NAALADase II)	3FEC_A Chain A, Glutamate Carboxypeptidase Iii [Homo sapiens]"
ML26922a	Peptide processing	GCP2	29	1.50242		Glutamate carboxypeptidase 2	P91406 Glutamate carboxypeptidase 2 homolog (EC 3.4.17.21) (Glutamate carboxypeptidase II homolog)	NP_001024866.1 Glutamate carboxypeptidase 2 homolog [Caenorhabditis elegans]	Q9Y3Q0 N-acetylated-alpha-linked acidic dipeptidase 2 (EC 3.4.17.21) (Glutamate carboxypeptidase III) (GCPIII) (N-acetylated-alpha-linked acidic dipeptidase II) (NAALADase II)	XP_008964630.1 N-acetylated-alpha-linked acidic dipeptidase 2 isoform X2 [Pan paniscus] XP_016872534.1 N-acetylated-alpha-linked acidic dipeptidase 2 isoform X3 [Homo sapiens]
ML154521a	Peptide processing	QC	254	15.0731		Glutaminyl-peptide cyclotransferase (EC 2.3.2.5) (Glutaminyl cyclase) (QC) (sQC) (Glutaminyl-tRNA cyclotransferase) (Glutamyl cyclase) (EC)		NP_001041143.1 Peptidase_M28 domain-containing protein [Caenorhabditis elegans]	Q16769 Glutaminyl-peptide cyclotransferase (EC 2.3.2.5) (Glutaminyl cyclase) (QC) (sQC) (Glutaminyl-tRNA cyclotransferase) (Glutamyl cyclase) (EC)	EAX00393.1 glutaminyl-peptide cyclotransferase (glutaminyl cyclase), isoform CRA_b [Homo sapiens]"
ML00116a	Peptide processing	PAM	327	20.7276	pamn-1	PAM/peptidyl-glycine alpha-amidating monooxygenase-like	P83388 Probable peptidyl-glycine alpha-amidating monooxygenase pamn-1 (PAM) [Includes: Probable peptidylglycine alpha-hydroxylating monooxygenase (PHM) (EC 1.14.17.3); Probable peptidyl-alpha-hydroxyglycine alpha-amidating lyase (EC 4.3.2.5) (Peptidylamidoglycolate lyase) (PAL)]	NP_491666.2 Probable peptidylglycine alpha-hydroxylating monooxygenase [Caenorhabditis elegans]	P19021 Peptidyl-glycine alpha-amidating monooxygenase (PAM) [Includes: Peptidylglycine alpha-hydroxylating monooxygenase (PHM) (EC 1.14.17.3); Peptidyl-alpha-hydroxyglycine alpha-amidating lyase (EC 4.3.2.5) (Peptidylamidoglycolate lyase) (PAL)]	XP_024301852.1 peptidyl-glycine alpha-amidating monooxygenase isoform X26 [Homo sapiens]
ML02634a	Peptide processing	PAM	232	12.6584		peptidyl-glycine alpha-amidating monooxygenase A	P83388 Probable peptidyl-glycine alpha-amidating monooxygenase pamn-1 (PAM) [Includes: Probable peptidylglycine alpha-hydroxylating monooxygenase (PHM) (EC 1.14.17.3); Probable peptidyl-alpha-hydroxyglycine alpha-amidating lyase (EC 4.3.2.5) (Peptidylamidoglycolate lyase) (PAL)]	pir|T33048| hypothetical protein C04F1.2 - Caenorhabditis elegans [Caenorhabditis elegans]	P19021 Peptidyl-glycine alpha-amidating monooxygenase (PAM) [Includes: Peptidylglycine alpha-hydroxylating monooxygenase (PHM) (EC 1.14.17.3); Peptidyl-alpha-hydroxyglycine alpha-amidating lyase (EC 4.3.2.5) (Peptidylamidoglycolate lyase) (PAL)]	NP_001351523.1 peptidyl-glycine alpha-amidating monooxygenase isoform s precursor [Homo sapiens]
ML00113a	Peptide processing	PAM	135	8.62233		PAM partial (peptidyl-glycine alpha-amidating monooxygenase A-like)	Q95XM2 Probable peptidylglycine alpha-hydroxylating monooxygenase 1 (PHM) (EC 1.14.17.3)	NP_490898.1 Probable peptidylglycine alpha-hydroxylating monooxygenase 1 [Caenorhabditis elegans]	P19021 Peptidyl-glycine alpha-amidating monooxygenase (PAM) [Includes: Peptidylglycine alpha-hydroxylating monooxygenase (PHM) (EC 1.14.17.3); Peptidyl-alpha-hydroxyglycine alpha-amidating lyase (EC 4.3.2.5) (Peptidylamidoglycolate lyase) (PAL)]	NP_001351520.1 peptidyl-glycine alpha-amidating monooxygenase isoform p precursor [Homo sapiens]
ML042115a	Peptide processing	Neprilysin-like	268	14.3476		Neprilysin/Endothelin-converting enzyme	Q18673 Neprilysin-1 (EC 3.4.24.-)	NP_001364536.1 NEPrilysin metallopeptidase family [Caenorhabditis elegans]	P42892 Endothelin-converting enzyme 1 (ECE-1) (EC 3.4.24.71)	NP_001106819.1 endothelin-converting enzyme 1 isoform 4 [Homo sapiens]
ML03783a	Peptide processing	Neprilysin-like	146	4.76917		Membrane metallo-endopeptidase-like 1 (EC 3.4.24.11) (Membrane metallo-endopeptidase-like 2) (NEP2(m)) (Neprilysin II) (NEPII) (Neprilysin-2) (NEP2) (NL2) [Cleaved into: Membrane metallo-endopeptidase-like 1, soluble form (Neprilysin-2 secreted) (NEP2(s))]	O16796 Neprilysin-11 (EC 3.4.24.-)	NP_494538.1 Neprilysin-11 [Caenorhabditis elegans]	Q495T6 Membrane metallo-endopeptidase-like 1 (EC 3.4.24.11) (Membrane metallo-endopeptidase-like 2) (NEP2(m)) (Neprilysin II) (NEPII) (Neprilysin-2) (NEP2) (NL2) [Cleaved into: Membrane metallo-endopeptidase-like 1, soluble form (Neprilysin-2 secreted) (NEP2(s))]	XP_016857801.1 membrane metallo-endopeptidase-like 1 isoform X3 [Homo sapiens]
ML05086a	Peptide processing	vATPase A	988	54.7166	unc-32	V-type proton ATPase 116 kDa subunit a	P30628 Probable V-type proton ATPase 116 kDa subunit a (V-ATPase 116 kDa isoform a) (Uncoordinated protein 32) (Vacuolar proton translocating ATPase 116 kDa subunit a)	NP_001023019.1 Probable V-type proton ATPase 116 kDa subunit a [Caenorhabditis elegans]	Q93050 V-type proton ATPase 116 kDa subunit a1 (V-ATPase 116 kDa subunit a1) (Clathrin-coated vesicle/synaptic vesicle proton pump 116 kDa subunit) (Vacuolar adenosine triphosphatase subunit Ac116) (Vacuolar proton pump subunit 1) (Vacuolar proton translocating ATPase 116 kDa subunit a isoform 1)	NP_005168.2 V-type proton ATPase 116 kDa subunit a isoform 1 isoform c [Homo sapiens]
ML020053a	Peptide processing	vATPase A	61	2.52461	unc-32	V-type proton ATPase 116 kDa subunit a isoform 4 (V-ATPase 116 kDa isoform a4) (Vacuolar proton translocating ATPase 116 kDa subunit a isoform 4) (Vacuolar proton translocating ATPase 116 kDa subunit a kidney isoform)	P30628 Probable V-type proton ATPase 116 kDa subunit a (V-ATPase 116 kDa isoform a) (Uncoordinated protein 32) (Vacuolar proton translocating ATPase 116 kDa subunit a)	NP_001023019.1 Probable V-type proton ATPase 116 kDa subunit a [Caenorhabditis elegans]	Q9HBG4 V-type proton ATPase 116 kDa subunit a isoform 4 (V-ATPase 116 kDa isoform a4) (Vacuolar proton translocating ATPase 116 kDa subunit a isoform 4) (Vacuolar proton translocating ATPase 116 kDa subunit a kidney isoform)	BAB71014.1 unnamed protein product [Homo sapiens]
ML034313a	Peptide processing	vATPase C1	548	28.7713		V-type proton ATPase subunit C 1 (V-ATPase subunit C 1) (Vacuolar proton pump subunit C 1)	Q9XXU9 V-type proton ATPase subunit C (V-ATPase subunit C) (Vacuolar proton pump subunit C)	NP_001023451.1 V-type proton ATPase subunit C [Caenorhabditis elegans]	P21283 V-type proton ATPase subunit C 1 (V-ATPase subunit C 1) (Vacuolar proton pump subunit C 1)	NP_001125006.1 V-type proton ATPase subunit C 1 [Pongo abelii] NP_001247698.1 V-type proton ATPase subunit C 1 [Macaca mulatta] NP_001271984.1 V-type proton ATPase subunit C 1 [Macaca fascicularis] NP_001686.1 V-type proton ATPase subunit C 1 [Homo sapiens]
ML046515a	Peptide processing	vATPase B	788	41.5007		V-type proton ATPase subunit B, brain isoform (V-ATPase subunit B 2) (Endomembrane proton pump 58 kDa subunit) (HO57) (Vacuolar proton pump subunit B 2)	Q19626 Probable V-type proton ATPase subunit B (V-ATPase subunit B) (Vacuolar proton pump subunit B)	NP_508711.1 Probable V-type proton ATPase subunit B [Caenorhabditis elegans]	P21281 V-type proton ATPase subunit B, brain isoform (V-ATPase subunit B 2) (Endomembrane proton pump 58 kDa subunit) (HO57) (Vacuolar proton pump subunit B 2)	NP_001684.2 V-type proton ATPase subunit B, brain isoform [Homo sapiens]"
ML270524a	Peptide processing	vATPase F	773	40.4901		V-type proton ATPase subunit F (V-ATPase subunit F) (V-ATPase 14 kDa subunit) (Vacuolar proton pump subunit F)	Q23680 Probable V-type proton ATPase subunit F (V-ATPase subunit F) (Vacuolar proton pump subunit F)	NP_496217.1 Probable V-type proton ATPase subunit F [Caenorhabditis elegans]	Q16864 V-type proton ATPase subunit F (V-ATPase subunit F) (V-ATPase 14 kDa subunit) (Vacuolar proton pump subunit F)	NP_001239521.1 V-type proton ATPase subunit F [Pan troglodytes] NP_004222.2 V-type proton ATPase subunit F isoform 1 [Homo sapiens]
ML12319a	Peptide processing	vATPase 21kDa	1281	70.2541		V-type proton ATPase 21 kDa proteolipid subunit (V-ATPase 21 kDa proteolipid subunit) (Vacuolar proton pump 21 kDa proteolipid subunit) (hATPL)	C0HLB4 V-type proton ATPase 16 kDa proteolipid subunit 3 (V-ATPase 16 kDa proteolipid subunit 3) (Vacuolar proton pump 16 kDa proteolipid subunit 3)	NP_495659.1 Vacuolar H ATPase [Caenorhabditis elegans]	Q99437 V-type proton ATPase 21 kDa proteolipid subunit (V-ATPase 21 kDa proteolipid subunit) (Vacuolar proton pump 21 kDa proteolipid subunit) (hATPL)	NP_004038.1 V-type proton ATPase 21 kDa proteolipid subunit isoform 1 [Homo sapiens]
ML032328a	Peptide processing	vATPase S1	806	44.0064		V-type proton ATPase subunit S1 (V-ATPase subunit S1) (Protein XAP-3) (V-ATPase Ac45 subunit) (V-ATPase S1 accessory protein) (Vacuolar proton pump subunit S1)			Q15904 V-type proton ATPase subunit S1 (V-ATPase subunit S1) (Protein XAP-3) (V-ATPase Ac45 subunit) (V-ATPase S1 accessory protein) (Vacuolar proton pump subunit S1)	EAW72713.1 ATPase, H+ transporting, lysosomal accessory protein 1, isoform CRA_b [Homo sapiens]"
ML071318a	Peptide processing	vATPase G1	1597	81.1229		V-type proton ATPase subunit G 1 (V-ATPase subunit G 1) (V-ATPase 13 kDa subunit 1) (Vacuolar proton pump subunit G 1) (Vacuolar proton pump subunit M16)	P91303 Probable V-type proton ATPase subunit G (V-ATPase subunit G) (Vacuolar proton pump subunit G)	NP_491641.1 Probable V-type proton ATPase subunit G [Caenorhabditis elegans]	O75348 V-type proton ATPase subunit G 1 (V-ATPase subunit G 1) (V-ATPase 13 kDa subunit 1) (Vacuolar proton pump subunit G 1) (Vacuolar proton pump subunit M16)	NP_004879.1 V-type proton ATPase subunit G 1 [Homo sapiens]
ML189336a	Peptide processing	vATPase e2	883	45.6616		V-type proton ATPase subunit e 2 (V-ATPase subunit e 2) (Lysosomal 9 kDa H(+)-transporting ATPase V0 subunit e2) (Vacuolar proton pump subunit e 2)	Q20591 V-type proton ATPase subunit e (V-ATPase subunit e) (Vacuolar proton pump subunit e)	NP_501636.2 V-type proton ATPase subunit e [Caenorhabditis elegans]	Q8NHE4 V-type proton ATPase subunit e 2 (V-ATPase subunit e 2) (Lysosomal 9 kDa H(+)-transporting ATPase V0 subunit e2) (Vacuolar proton pump subunit e 2)
ML00972a	Peptide processing	vATPase D	500	24.0744		V-type proton ATPase subunit D (V-ATPase subunit D) (V-ATPase 28 kDa accessory protein) (Vacuolar proton pump subunit D)	P34462 V-type proton ATPase subunit D (V-ATPase subunit D) (Vacuolar proton pump subunit D)	NP_499094.1 V-type proton ATPase subunit D [Caenorhabditis elegans]	Q9Y5K8 V-type proton ATPase subunit D (V-ATPase subunit D) (V-ATPase 28 kDa accessory protein) (Vacuolar proton pump subunit D)	AAH25373.1 ATPase, H+ transporting, lysosomal 34kDa, V1 subunit D [Homo sapiens]"
ML090218a	Peptide processing	vATPase 16kDa	3372	184.934		V-type proton ATPase 16 kDa proteolipid subunit (V-ATPase 16 kDa proteolipid subunit) (Vacuolar proton pump 16 kDa proteolipid subunit)	C0HLB4 V-type proton ATPase 16 kDa proteolipid subunit 3 (V-ATPase 16 kDa proteolipid subunit 3) (Vacuolar proton pump 16 kDa proteolipid subunit 3)	NP_499166.1 V-type proton ATPase 16 kDa proteolipid subunit 3 [Caenorhabditis elegans]	P27449 V-type proton ATPase 16 kDa proteolipid subunit (V-ATPase 16 kDa proteolipid subunit) (Vacuolar proton pump 16 kDa proteolipid subunit)	AAP36127.1 Homo sapiens ATPase, H+ transporting, lysosomal 16kDa, V0 subunit c, partial [synthetic construct] AAX29388.1 ATPase H+ transporting lysosomal 16kDa V0 subunit c, partial [synthetic construct]"
ML01808a	Peptide processing	vATPase 69kDa	1386	68.2376		V-type proton ATPase catalytic subunit A (V-ATPase subunit A) (EC 7.1.2.2) (V-ATPase 69 kDa subunit) (Vacuolar ATPase isoform VA68) (Vacuolar proton pump subunit alpha)	Q9XW92 V-type proton ATPase catalytic subunit A (V-ATPase subunit A) (EC 7.1.2.2) (V-ATPase 69 kDa subunit) (Vacuolar H ATPase protein 13) (Vacuolar proton pump subunit alpha)	NP_506559.1 V-type proton ATPase catalytic subunit A [Caenorhabditis elegans]	P38606 V-type proton ATPase catalytic subunit A (V-ATPase subunit A) (EC 7.1.2.2) (V-ATPase 69 kDa subunit) (Vacuolar ATPase isoform VA68) (Vacuolar proton pump subunit alpha)	NP_001681.2 V-type proton ATPase catalytic subunit A [Homo sapiens]
ML358839a	Peptide processing	vATPase H	664	36.6483		V-type proton ATPase subunit H (V-ATPase subunit H) (Nef-binding protein 1) (NBP1) (Protein VMA13 homolog) (V-ATPase 50/57 kDa subunits) (Vacuolar proton pump subunit H) (Vacuolar proton pump subunit SFD)	Q22494 Probable V-type proton ATPase subunit H 2 (V-ATPase subunit H 2) (Vacuolar proton pump subunit H 2)	NP_508412.1 Probable V-type proton ATPase subunit H 2 [Caenorhabditis elegans]	Q9UI12 V-type proton ATPase subunit H (V-ATPase subunit H) (Nef-binding protein 1) (NBP1) (Protein VMA13 homolog) (V-ATPase 50/57 kDa subunits) (Vacuolar proton pump subunit H) (Vacuolar proton pump subunit SFD)	NP_998784.1 V-type proton ATPase subunit H isoform 2 [Homo sapiens]
ML00402a	Peptide processing	vATPase E1	1457	73.9569		V-type proton ATPase subunit E 1 (V-ATPase subunit E 1) (V-ATPase 31 kDa subunit) (p31) (Vacuolar proton pump subunit E 1)		NP_501040.1 Vacuolar H ATPase [Caenorhabditis elegans]	P36543 V-type proton ATPase subunit E 1 (V-ATPase subunit E 1) (V-ATPase 31 kDa subunit) (p31) (Vacuolar proton pump subunit E 1)	AAP36859.1 Homo sapiens ATPase, H+ transporting, lysosomal 31kDa, V1 subunit E isoform 1, partial [synthetic construct] AAX28970.1 ATPase H+ transporting lysosomal 31kDa V1 subunit E isoform 1, partial [synthetic construct]"
ML077220a	Peptide processing	vATPase d1	489	27.2514		V-type proton ATPase subunit d 1 (V-ATPase subunit d 1) (32 kDa accessory protein) (V-ATPase 40 kDa accessory protein) (V-ATPase AC39 subunit) (p39) (Vacuolar proton pump subunit d 1)		NP_491515.2 V-type proton ATPase subunit [Caenorhabditis elegans]	P61421 V-type proton ATPase subunit d 1 (V-ATPase subunit d 1) (32 kDa accessory protein) (V-ATPase 40 kDa accessory protein) (V-ATPase AC39 subunit) (p39) (Vacuolar proton pump subunit d 1)	NP_001126541.1 V-type proton ATPase subunit d 1 [Pongo abelii] NP_004682.2 V-type proton ATPase subunit d 1 [Homo sapiens]
Nociception
ML032110a	Nociception	ASIC	1847	127.039		Acid-sensing ion channel 5 (ASIC5) (Amiloride-sensitive cation channel 5) (Human intestine Na(+) channel) (HINaC)	Q09274 Degenerin-like protein unc-105 (Uncoordinated protein 105)	NP_001359757.1 Degenerin-like protein unc-105 [Caenorhabditis elegans]	Q9NY37 Acid-sensing ion channel 5 (ASIC5) (Amiloride-sensitive cation channel 5) (Human intestine Na(+) channel) (HINaC)	NP_059115.1 acid-sensing ion channel 5 [Homo sapiens]
ML061512a	Nociception	ASIC	1430	50.063		Acid-sensing ion channel 2 (ASIC2) (Amiloride-sensitive brain sodium channel) (Amiloride-sensitive cation channel 1, neuronal) (Amiloride-sensitive cation channel neuronal 1) (Brain sodium channel 1) (BNC1) (BNaC1) (Mammalian degenerin homolog) (MDEG)	Q22851 Degenerin-like protein asic-2 (Acid-sensing/amiloride-sensitive ion channel protein 2)	NP_492230.2 DEgenerin Like [Caenorhabditis elegans]	Q16515 Acid-sensing ion channel 2 (ASIC2) (Amiloride-sensitive brain sodium channel) (Amiloride-sensitive cation channel 1, neuronal) (Amiloride-sensitive cation channel neuronal 1) (Brain sodium channel 1) (BNC1) (BNaC1) (Mammalian degenerin homolog) (MDEG)	CAB93980.1 putative acid-sensing ion channel [Homo sapiens]
ML17566a	Nociception	ASIC	644	58.1149		Acid-sensing ion channel 1 (ASIC1) (Amiloride-sensitive cation channel 2, neuronal) (Brain sodium channel 2) (BNaC2)	Q19038 Degenerin del-1	NP_001355471.1 Degenerin del-1 [Caenorhabditis elegans]	P78348 Acid-sensing ion channel 1 (ASIC1) (Amiloride-sensitive cation channel 2, neuronal) (Brain sodium channel 2) (BNaC2)	EAW58119.1 amiloride-sensitive cation channel 2, neuronal, isoform CRA_d [Homo sapiens]"
ML00693a	Nociception	ASIC-like	199	11.517		Acid-sensing ion channel 1 (ASIC1) (Amiloride-sensitive cation channel 2, neuronal) (Brain sodium channel 2) (BNaC2)	Q21974 Degenerin unc-8 (Uncoordinated protein 8)	NP_492230.2 DEgenerin Like [Caenorhabditis elegans]	P78348 Acid-sensing ion channel 1 (ASIC1) (Amiloride-sensitive cation channel 2, neuronal) (Brain sodium channel 2) (BNaC2)	NP_001086.2 acid-sensing ion channel 1 isoform b [Homo sapiens]
ML17567a	Nociception	ASIC	149	14.1567		Acid-sensing ion channel 5 (ASIC5) (Amiloride-sensitive cation channel 5) (Human intestine Na(+) channel) (HINaC)	Q09274 Degenerin-like protein unc-105 (Uncoordinated protein 105)	NP_492230.2 DEgenerin Like [Caenorhabditis elegans]	Q9NY37 Acid-sensing ion channel 5 (ASIC5) (Amiloride-sensitive cation channel 5) (Human intestine Na(+) channel) (HINaC)	NP_059115.1 acid-sensing ion channel 5 [Homo sapiens]
ML10797a	Nociception	ASIC-like	115	3.13272		Acid-sensing ion channel 1 (ASIC1) (Amiloride-sensitive cation channel 2, neuronal) (Brain sodium channel 2) (BNaC2)	Q22851 Degenerin-like protein asic-2 (Acid-sensing/amiloride-sensitive ion channel protein 2)	NP_492230.2 DEgenerin Like [Caenorhabditis elegans]	P78348 Acid-sensing ion channel 1 (ASIC1) (Amiloride-sensitive cation channel 2, neuronal) (Brain sodium channel 2) (BNaC2)	EAW58117.1 amiloride-sensitive cation channel 2, neuronal, isoform CRA_b [Homo sapiens]"
ML04264a	Nociception	ASIC	96	6.05474		Acid-sensing ion channel 4 (N ter only)	Q21974 Degenerin unc-8 (Uncoordinated protein 8)	NP_492230.2 DEgenerin Like [Caenorhabditis elegans]	Q16515 Acid-sensing ion channel 2 (ASIC2) (Amiloride-sensitive brain sodium channel) (Amiloride-sensitive cation channel 1, neuronal) (Amiloride-sensitive cation channel neuronal 1) (Brain sodium channel 1) (BNC1) (BNaC1) (Mammalian degenerin homolog) (MDEG)	NP_899233.1 acid-sensing ion channel 2 isoform MDEG2 [Homo sapiens]
ML35322a	Nociception	ASIC	70	3.00305		Acid-sensing ion channel 1 (ASIC1) (Amiloride-sensitive cation channel 2, neuronal) (Brain sodium channel 2) (BNaC2)	Q22851 Degenerin-like protein asic-2 (Acid-sensing/amiloride-sensitive ion channel protein 2)	NP_492230.2 DEgenerin Like [Caenorhabditis elegans]	P78348 Acid-sensing ion channel 1 (ASIC1) (Amiloride-sensitive cation channel 2, neuronal) (Brain sodium channel 2) (BNaC2)	CAD38879.1 hypothetical protein [Homo sapiens]
ML418210a	Nociception	ASIC	58	3.55695		Acid-sensing ion channel 1 (ASIC1) (Amiloride-sensitive cation channel 2, neuronal) (Brain sodium channel 2) (BNaC2)	Q19038 Degenerin del-1	NP_492230.2 DEgenerin Like [Caenorhabditis elegans]	P78348 Acid-sensing ion channel 1 (ASIC1) (Amiloride-sensitive cation channel 2, neuronal) (Brain sodium channel 2) (BNaC2)	BAF82699.1 unnamed protein product [Homo sapiens]
ML005332a	Nociception	ASIC	46	2.59154		Acid-sensing ion channel 2 (ASIC2) (Amiloride-sensitive brain sodium channel) (Amiloride-sensitive cation channel 1, neuronal) (Amiloride-sensitive cation channel neuronal 1) (Brain sodium channel 1) (BNC1) (BNaC1) (Mammalian degenerin homolog) (MDEG)	Q09274 Degenerin-like protein unc-105 (Uncoordinated protein 105)	NP_001122595.1 Degenerin-like protein unc-105 [Caenorhabditis elegans]	Q16515 Acid-sensing ion channel 2 (ASIC2) (Amiloride-sensitive brain sodium channel) (Amiloride-sensitive cation channel 1, neuronal) (Amiloride-sensitive cation channel neuronal 1) (Brain sodium channel 1) (BNC1) (BNaC1) (Mammalian degenerin homolog) (MDEG)	AAC50432.1 sodium channel 1 [Homo sapiens]
ML064957a	Nociception	ASIC-like	42	2.5576		Neuronal Acid-sensing ion channel	Q09274 Degenerin-like protein unc-105 (Uncoordinated protein 105)	NP_505230.1 Uncharacterized protein CELE_F28A12.1 [Caenorhabditis elegans]	Q9UHC3 Acid-sensing ion channel 3 (ASIC3) (hASIC3) (Amiloride-sensitive cation channel 3) (Neuronal amiloride-sensitive cation channel 3) (Testis sodium channel 1) (hTNaC1)	BAA25897.1 sodium channel [Homo sapiens]
ML35324a	Nociception	ASIC-like	31	2.3492		Acid-sensing ion channel 1 (ASIC1)	Q09274 Degenerin-like protein unc-105 (Uncoordinated protein 105)	NP_492230.2 DEgenerin Like [Caenorhabditis elegans]	P78348 Acid-sensing ion channel 1 (ASIC1) (Amiloride-sensitive cation channel 2, neuronal) (Brain sodium channel 2) (BNaC2)	BAG54565.1 unnamed protein product [Homo sapiens]
ML015013a	Nociception	ENaC-like	42	2.29008		Acid-sensing ion channel 1 (ASIC1) (Amiloride-sensitive cation channel 2, neuronal) (Brain sodium channel 2) (BNaC2)	Q21974 Degenerin unc-8 (Uncoordinated protein 8)	NP_001294294.1 Degenerin unc-8 [Caenorhabditis elegans]	P78348 Acid-sensing ion channel 1 (ASIC1) (Amiloride-sensitive cation channel 2, neuronal) (Brain sodium channel 2) (BNaC2)	NP_001086.2 acid-sensing ion channel 1 isoform b [Homo sapiens]
ML17562a	Nociception	TASK/K2P3/9	448	28.1169		Potassium channel subfamily K member 9 (Acid-sensitive potassium channel protein TASK-3) (TWIK-related acid-sensitive K(+) channel 3) (Two pore potassium channel KT3.2) (Two pore K(+) channel KT3.2)	O17185 Two pore potassium channel protein sup-9 (Suppressor of unc-93 protein 9) (n2P38)	NP_494333.1 Two pore potassium channel protein sup-9 [Caenorhabditis elegans]	Q9NPC2 Potassium channel subfamily K member 9 (Acid-sensitive potassium channel protein TASK-3) (TWIK-related acid-sensitive K(+) channel 3) (Two pore potassium channel KT3.2) (Two pore K(+) channel KT3.2)	XP_011515403.1 potassium channel subfamily K member 9 isoform X1 [Homo sapiens]
ML17563a	Nociception	TASK/K2P3/9	393	22.2082		Potassium channel subfamily K member 9 (Acid-sensitive potassium channel protein TASK-3) (TWIK-related acid-sensitive K(+) channel 3) (Two pore potassium channel KT3.2) (Two pore K(+) channel KT3.2)	O17185 Two pore potassium channel protein sup-9 (Suppressor of unc-93 protein 9) (n2P38)	NP_494333.1 Two pore potassium channel protein sup-9 [Caenorhabditis elegans]	Q9NPC2 Potassium channel subfamily K member 9 (Acid-sensitive potassium channel protein TASK-3) (TWIK-related acid-sensitive K(+) channel 3) (Two pore potassium channel KT3.2) (Two pore K(+) channel KT3.2)	NP_001269463.1 potassium channel subfamily K member 9 [Homo sapiens]
ML11567a	Nociception	TALK/K2P16	254	8.72212		Potassium channel subfamily K member 16 (2P domain potassium channel Talk-1) (TWIK-related alkaline pH-activated K(+) channel 1) (TALK-1)	O17185 Two pore potassium channel protein sup-9 (Suppressor of unc-93 protein 9) (n2P38)	NP_508526.2 TWiK family of potassium channels [Caenorhabditis elegans]	Q96T55 Potassium channel subfamily K member 16 (2P domain potassium channel Talk-1) (TWIK-related alkaline pH-activated K(+) channel 1) (TALK-1)	NP_001128579.1 potassium channel subfamily K member 16 isoform 4 [Homo sapiens]
ML02337a	Nociception	TWIK/K2P1	191	9.90836		Potassium channel subfamily K member 13 (Tandem pore domain halothane-inhibited potassium channel 1) (THIK-1)	O17185 Two pore potassium channel protein sup-9 (Suppressor of unc-93 protein 9) (n2P38)	NP_001263870.1 TWiK family of potassium channels [Caenorhabditis elegans]	Q9HB14 Potassium channel subfamily K member 13 (Tandem pore domain halothane-inhibited potassium channel 1) (THIK-1)	NP_071337.2 potassium channel subfamily K member 13 [Homo sapiens]
ML09739a	Nociception	TWIK/K2P7	140	7.74619		Potassium voltage-gated channel subfamily A member 1 (Voltage-gated K(+) channel HuKI) (Voltage-gated potassium channel HBK1) (Voltage-gated potassium channel subunit Kv1.1)	O17185 Two pore potassium channel protein sup-9 (Suppressor of unc-93 protein 9) (n2P38)	NP_494333.1 Two pore potassium channel protein sup-9 [Caenorhabditis elegans]	O95279 Potassium voltage-gated channel subfamily A member 1 (Voltage-gated K(+) channel HuKI) (Voltage-gated potassium channel HBK1) (Voltage-gated potassium channel subunit Kv1.1)	XP_005249513.1 potassium channel subfamily K member 5 isoform X1 [Homo sapiens]
ML12811a	Nociception	TREK/TRAAK-like	115	7.17785		Potassium channel subfamily K member 4 (TWIK-related arachidonic acid-stimulated potassium channel protein) (TRAAK) (Two pore potassium channel KT4.1) (Two pore K(+) channel KT4.1)	O17185 Two pore potassium channel protein sup-9 (Suppressor of unc-93 protein 9) (n2P38)	NP_508031.3 TWiK family of potassium channels [Caenorhabditis elegans]	Q9NYG8 Potassium channel subfamily K member 4 (TWIK-related arachidonic acid-stimulated potassium channel protein) (TRAAK) (Two pore potassium channel KT4.1) (Two pore K(+) channel KT4.1)	AAK49390.1 two pore K+ channel KT4.1b [Homo sapiens]
ML10225a	Nociception	TASK/K2P3-like	35	2.02217		Potassium channel subfamily K member 16 (2P domain potassium channel Talk-1) (TWIK-related alkaline pH-activated K(+) channel 1) (TALK-1)	O17185 Two pore potassium channel protein sup-9 (Suppressor of unc-93 protein 9) (n2P38)	NP_510284.1 Two pore potassium channel protein sup-9 [Caenorhabditis elegans]	Q96T55 Potassium channel subfamily K member 16 (2P domain potassium channel Talk-1) (TWIK-related alkaline pH-activated K(+) channel 1) (TALK-1)	AAP82866.1 pancreatic potassium channel TALK-1b [Homo sapiens]
Channels
ML17059a	Na Channel	Na(v)1	220	14.7924	egl-19	Voltage-dependent cation (Na) alpha channel		NP_741442.1 Voltage-dependent L-type calcium channel subunit alpha [Caenorhabditis elegans]	Q15858 Sodium channel protein type 9 subunit alpha (Neuroendocrine sodium channel) (hNE-Na) (Peripheral sodium channel 1) (PN1) (Sodium channel protein type IX subunit alpha) (Voltage-gated sodium channel subunit alpha Nav1.7)	NP_001352465.1 sodium channel protein type 9 subunit alpha isoform 2 [Homo sapiens]
ML051723a	Ca Channel	Ca(v)alpha1	969	52.8116		Voltage-dependent N-type calcium channel subunit alpha-1B (Brain calcium channel III) (BIII) (Calcium channel, L type, alpha-1 polypeptide isoform 5) (Voltage-gated calcium channel subunit alpha Cav2.2)		NP_001023079.1 Voltage-dependent L-type calcium channel subunit alpha [Caenorhabditis elegans]	Q00975 Voltage-dependent N-type calcium channel subunit alpha-1B (Brain calcium channel III) (BIII) (Calcium channel, L type, alpha-1 polypeptide isoform 5) (Voltage-gated calcium channel subunit alpha Cav2.2)	EAW88415.1 calcium channel, voltage-dependent, L type, alpha 1B subunit, isoform CRA_a [Homo sapiens]"
ML190424a	Ca Channel	Ca(v)Dalpha1	246	13.6743		Voltage-dependent L-type calcium channel subunit alpha-1S (Calcium channel, L type, alpha-1 polypeptide, isoform 3, skeletal muscle) (Voltage-gated calcium channel subunit alpha Cav1.1)		NP_741442.1 Voltage-dependent L-type calcium channel subunit alpha [Caenorhabditis elegans]	Q13698 Voltage-dependent L-type calcium channel subunit alpha-1S (Calcium channel, L type, alpha-1 polypeptide, isoform 3, skeletal muscle) (Voltage-gated calcium channel subunit alpha Cav1.1)	XP_005245535.1 voltage-dependent L-type calcium channel subunit alpha-1S isoform X1 [Homo sapiens]
ML011744a	Ca Channel	Ca(v)alpha2delta2	136	9.36459		Voltage-dependent calcium channel subunit alpha-2/delta-2 (Voltage-gated calcium channel subunit alpha-2/delta-2) [Cleaved into: Voltage-dependent calcium channel subunit alpha-2-2; Voltage-dependent calcium channel subunit delta-2]	P34374 Voltage-dependent calcium channel unc-36 (Pharyngeal calcium channel subunit alpha-2) (Uncoordinated protein 36)	NP_001022363.1 VWFA domain-containing protein [Caenorhabditis elegans]	Q9NY47 Voltage-dependent calcium channel subunit alpha-2/delta-2 (Voltage-gated calcium channel subunit alpha-2/delta-2) [Cleaved into: Voltage-dependent calcium channel subunit alpha-2-2; Voltage-dependent calcium channel subunit delta-2]	EAW65120.1 calcium channel, voltage-dependent, alpha 2/delta subunit 2, isoform CRA_c [Homo sapiens]"
ML023017a	Ca Channel	Ca(v)alpha2delta2	128	7.7951		Voltage-dependent calcium channel subunit alpha-2/delta-2 (Voltage-gated calcium channel subunit alpha-2/delta-2) [Cleaved into: Voltage-dependent calcium channel subunit alpha-2-2; Voltage-dependent calcium channel subunit delta-2]	P34374 Voltage-dependent calcium channel unc-36 (Pharyngeal calcium channel subunit alpha-2) (Uncoordinated protein 36)	NP_001254955.1 VWFA domain-containing protein [Caenorhabditis elegans]	Q9NY47 Voltage-dependent calcium channel subunit alpha-2/delta-2 (Voltage-gated calcium channel subunit alpha-2/delta-2) [Cleaved into: Voltage-dependent calcium channel subunit alpha-2-2; Voltage-dependent calcium channel subunit delta-2]	NP_001278030.1 voltage-dependent calcium channel subunit alpha-2/delta-2 isoform d [Homo sapiens]
ML358829a	Ca Channel	Ca(v)alpha2delta1	70	3.90896		Voltage-dependent calcium channel subunit alpha-2/delta-1/2 (他にalpha1, gamma, betaがある)	P34374 Voltage-dependent calcium channel unc-36 (Pharyngeal calcium channel subunit alpha-2) (Uncoordinated protein 36)	NP_001254955.1 VWFA domain-containing protein [Caenorhabditis elegans]	Q9NY47 Voltage-dependent calcium channel subunit alpha-2/delta-2 (Voltage-gated calcium channel subunit alpha-2/delta-2) [Cleaved into: Voltage-dependent calcium channel subunit alpha-2-2; Voltage-dependent calcium channel subunit delta-2]	EAW65120.1 calcium channel, voltage-dependent, alpha 2/delta subunit 2, isoform CRA_c [Homo sapiens]"
ML128420a	Ca Channel	Ca(v)alpha2delta1	38	1.77235		Voltage-dependent calcium channel subunit alpha-2/delta-3	P34374 Voltage-dependent calcium channel unc-36 (Pharyngeal calcium channel subunit alpha-2) (Uncoordinated protein 36)	NP_001022364.1 VWFA domain-containing protein [Caenorhabditis elegans]	Q8IZS8 Voltage-dependent calcium channel subunit alpha-2/delta-3 (Voltage-gated calcium channel subunit alpha-2/delta-3) [Cleaved into: Voltage-dependent calcium channel subunit alpha-2-3; Voltage-dependent calcium channel subunit delta-3]	EAW65303.1 calcium channel, voltage-dependent, alpha 2/delta 3 subunit, isoform CRA_a [Homo sapiens]"
ML14129a	Ca Channel	Ca(v)alpha2delta1	38	2.54863		Voltage-dependent calcium channel subunit alpha-2/delta-1	P34374 Voltage-dependent calcium channel unc-36 (Pharyngeal calcium channel subunit alpha-2) (Uncoordinated protein 36)	NP_001254955.1 VWFA domain-containing protein [Caenorhabditis elegans]	P54289 Voltage-dependent calcium channel subunit alpha-2/delta-1 (Voltage-gated calcium channel subunit alpha-2/delta-1) [Cleaved into: Voltage-dependent calcium channel subunit alpha-2-1; Voltage-dependent calcium channel subunit delta-1]	XP_011514873.1 voltage-dependent calcium channel subunit alpha-2/delta-1 isoform X3 [Homo sapiens]
ML15153a	Ca Channel	Ca(v)alpha2delta1	14	1.0165		Voltage-dependent calcium channel subunit alpha-2/delta-2	P34374 Voltage-dependent calcium channel unc-36 (Pharyngeal calcium channel subunit alpha-2) (Uncoordinated protein 36)	NP_001022364.1 VWFA domain-containing protein [Caenorhabditis elegans]	Q9NY47 Voltage-dependent calcium channel subunit alpha-2/delta-2 (Voltage-gated calcium channel subunit alpha-2/delta-2) [Cleaved into: Voltage-dependent calcium channel subunit alpha-2-2; Voltage-dependent calcium channel subunit delta-2]	EAW65120.1 calcium channel, voltage-dependent, alpha 2/delta subunit 2, isoform CRA_c [Homo sapiens]"
ML23836a	Ca Channel	Ca(v)Lbeta2	626	20.3034		Voltage-dependent L-type calcium channel subunit beta-1 (CAB1) (Calcium channel voltage-dependent subunit beta 1)		NP_491193.2 GuKc domain-containing protein [Caenorhabditis elegans]	Q02641 Voltage-dependent L-type calcium channel subunit beta-1 (CAB1) (Calcium channel voltage-dependent subunit beta 1)	EAW60563.1 calcium channel, voltage-dependent, beta 1 subunit, isoform CRA_h [Homo sapiens]"
ML033233a	Ca Channel	Ca(v)Lbeta2	191	9.68106		Voltage-dependent L-type calcium channel subunit beta-2 (CAB2) (Calcium channel voltage-dependent subunit beta 2) (Lambert-Eaton myasthenic syndrome antigen B) (MYSB)		NP_491193.2 GuKc domain-containing protein [Caenorhabditis elegans]	Q08289 Voltage-dependent L-type calcium channel subunit beta-2 (CAB2) (Calcium channel voltage-dependent subunit beta 2) (Lambert-Eaton myasthenic syndrome antigen B) (MYSB)	NP_001316989.1 voltage-dependent L-type calcium channel subunit beta-2 isoform 10 [Homo sapiens]
ML11121a	Ca Channel	Ca(v)Lbeta2	28	2.33919		CaV Channel beta-1 (CAB1) (Calcium channel voltage-dependent subunit beta 1)		NP_491193.2 GuKc domain-containing protein [Caenorhabditis elegans]	Q02641 Voltage-dependent L-type calcium channel subunit beta-1 (CAB1) (Calcium channel voltage-dependent subunit beta 1)	EAW60560.1 calcium channel, voltage-dependent, beta 1 subunit, isoform CRA_e [Homo sapiens]"
ML150420a	K Channel	K(v)1	1184	37.4759		Potassium voltage-gated channel subfamily D member 3 (Voltage-gated potassium channel subunit Kv4.3)	Q9XXD1 Probable voltage-gated potassium channel subunit kvs-4	NP_500975.2 BTB domain-containing protein [Caenorhabditis elegans]	Q9UK17 Potassium voltage-gated channel subfamily D member 3 (Voltage-gated potassium channel subunit Kv4.3)	XP_006710694.1 potassium voltage-gated channel subfamily D member 3 isoform X3 [Homo sapiens]
ML04675a	K Channel	K(v)1	1084	61.2785		shaker-related potassium channel	Q8I4B0 Potassium voltage-gated channel protein shk-1	NP_001022516.1 Potassium voltage-gated channel protein shk-1 [Caenorhabditis elegans]	Q09470 Potassium voltage-gated channel subfamily A member 1 (Voltage-gated K(+) channel HuKI) (Voltage-gated potassium channel HBK1) (Voltage-gated potassium channel subunit Kv1.1)	AAA36139.1 potassium channel [Homo sapiens]
ML05482a	K Channel	K(v)1	536	29.7938		Potassium voltage-gated channel subfamily A member 1 (Voltage-gated K(+) channel HuKI) (Voltage-gated potassium channel HBK1) (Voltage-gated potassium channel subunit Kv1.1)	Q8I4B0 Potassium voltage-gated channel protein shk-1	NP_500975.2 BTB domain-containing protein [Caenorhabditis elegans]	Q09470 Potassium voltage-gated channel subfamily A member 1 (Voltage-gated K(+) channel HuKI) (Voltage-gated potassium channel HBK1) (Voltage-gated potassium channel subunit Kv1.1)	NP_000208.2 potassium voltage-gated channel subfamily A member 1 [Homo sapiens]
ML06263a	K Channel	K(v)1	456	28.3714		Potassium voltage-gated channel subfamily A member 1 (Voltage-gated K(+) channel HuKI) (Voltage-gated potassium channel HBK1) (Voltage-gated potassium channel subunit Kv1.1)	Q8I4B0 Potassium voltage-gated channel protein shk-1	NP_500975.2 BTB domain-containing protein [Caenorhabditis elegans]	Q09470 Potassium voltage-gated channel subfamily A member 1 (Voltage-gated K(+) channel HuKI) (Voltage-gated potassium channel HBK1) (Voltage-gated potassium channel subunit Kv1.1)	NP_000208.2 potassium voltage-gated channel subfamily A member 1 [Homo sapiens]
ML025912a	K Channel	K(v)1	443	28.8469		Potassium voltage-gated channel subfamily A member 1 (Voltage-gated K(+) channel HuKI) (Voltage-gated potassium channel HBK1) (Voltage-gated potassium channel subunit Kv1.1)	Q9XXD1 Probable voltage-gated potassium channel subunit kvs-4	NP_500975.2 BTB domain-containing protein [Caenorhabditis elegans]	Q09470 Potassium voltage-gated channel subfamily A member 1 (Voltage-gated K(+) channel HuKI) (Voltage-gated potassium channel HBK1) (Voltage-gated potassium channel subunit Kv1.1)	AAA36139.1 potassium channel [Homo sapiens]
ML35172a	K Channel	K(v)1	389	22.8458		Potassium voltage-gated channel subfamily A member 1 (Voltage-gated K(+) channel HuKI) (Voltage-gated potassium channel HBK1) (Voltage-gated potassium channel subunit Kv1.1)	Q8I4B0 Potassium voltage-gated channel protein shk-1	NP_001040829.1 Potassium voltage-gated channel protein shk-1 [Caenorhabditis elegans]	Q09470 Potassium voltage-gated channel subfamily A member 1 (Voltage-gated K(+) channel HuKI) (Voltage-gated potassium channel HBK1) (Voltage-gated potassium channel subunit Kv1.1)	AAA36139.1 potassium channel [Homo sapiens]
ML10392a	K Channel	K(v)1	384	22.2599		Potassium voltage-gated channel subfamily A member 1 (Voltage-gated K(+) channel HuKI) (Voltage-gated potassium channel HBK1) (Voltage-gated potassium channel subunit Kv1.1)	Q8I4B0 Potassium voltage-gated channel protein shk-1	NP_001040829.1 Potassium voltage-gated channel protein shk-1 [Caenorhabditis elegans]	Q09470 Potassium voltage-gated channel subfamily A member 1 (Voltage-gated K(+) channel HuKI) (Voltage-gated potassium channel HBK1) (Voltage-gated potassium channel subunit Kv1.1)	NP_000208.2 potassium voltage-gated channel subfamily A member 1 [Homo sapiens]
ML07807a	K Channel	K(v)1	346	17.5116		Potassium voltage-gated channel subfamily A member 2 (NGK1) (Voltage-gated K(+) channel HuKIV) (Voltage-gated potassium channel HBK5) (Voltage-gated potassium channel subunit Kv1.2)	Q8I4B0 Potassium voltage-gated channel protein shk-1	NP_001040829.1 Potassium voltage-gated channel protein shk-1 [Caenorhabditis elegans]	P16389 Potassium voltage-gated channel subfamily A member 2 (NGK1) (Voltage-gated K(+) channel HuKIV) (Voltage-gated potassium channel HBK5) (Voltage-gated potassium channel subunit Kv1.2)	BAF82750.1 unnamed protein product [Homo sapiens]
ML35174a	K Channel	K(v)1	289	18.8972		Potassium voltage-gated channel subfamily A member 2 (NGK1) (Voltage-gated K(+) channel HuKIV) (Voltage-gated potassium channel HBK5) (Voltage-gated potassium channel subunit Kv1.2)	Q8I4B0 Potassium voltage-gated channel protein shk-1	NP_001040829.1 Potassium voltage-gated channel protein shk-1 [Caenorhabditis elegans]	P16389 Potassium voltage-gated channel subfamily A member 2 (NGK1) (Voltage-gated K(+) channel HuKIV) (Voltage-gated potassium channel HBK5) (Voltage-gated potassium channel subunit Kv1.2)	NP_004965.1 potassium voltage-gated channel subfamily A member 2 isoform a [Homo sapiens]
ML257610a	K Channel	K(v)1	262	18.0543		Potassium voltage-gated channel subfamily A member 1 (Voltage-gated K(+) channel HuKI) (Voltage-gated potassium channel HBK1) (Voltage-gated potassium channel subunit Kv1.1)	Q8I4B0 Potassium voltage-gated channel protein shk-1	NP_500975.2 BTB domain-containing protein [Caenorhabditis elegans]	Q09470 Potassium voltage-gated channel subfamily A member 1 (Voltage-gated K(+) channel HuKI) (Voltage-gated potassium channel HBK1) (Voltage-gated potassium channel subunit Kv1.1)	NP_000208.2 potassium voltage-gated channel subfamily A member 1 [Homo sapiens]
ML049627a	K Channel	K(v)1	229	13.7054		Potassium voltage-gated channel subfamily A member 2 (NGK1) (Voltage-gated K(+) channel HuKIV) (Voltage-gated potassium channel HBK5) (Voltage-gated potassium channel subunit Kv1.2)	Q8I4B0 Potassium voltage-gated channel protein shk-1	NP_001040829.1 Potassium voltage-gated channel protein shk-1 [Caenorhabditis elegans]	P16389 Potassium voltage-gated channel subfamily A member 2 (NGK1) (Voltage-gated K(+) channel HuKIV) (Voltage-gated potassium channel HBK5) (Voltage-gated potassium channel subunit Kv1.2)	BAF82750.1 unnamed protein product [Homo sapiens]
ML258239a	K Channel	K(v)1	31	1.89146		Shaker-like potassium voltage-gated channel protein	Q8I4B0 Potassium voltage-gated channel protein shk-1	NP_871934.1 Potassium voltage-gated channel protein shk-1 [Caenorhabditis elegans]	Q09470 Potassium voltage-gated channel subfamily A member 1 (Voltage-gated K(+) channel HuKI) (Voltage-gated potassium channel HBK1) (Voltage-gated potassium channel subunit Kv1.1)	NP_000208.2 potassium voltage-gated channel subfamily A member 1 [Homo sapiens]
ML200211a	K Channel	K(v)1	52	3.11067		Potassium voltage-gated channel subfamily A member 1 (Voltage-gated K(+) channel HuKI) (Voltage-gated potassium channel HBK1) (Voltage-gated potassium channel subunit Kv1.1)	Q8I4B0 Potassium voltage-gated channel protein shk-1	NP_001040829.1 Potassium voltage-gated channel protein shk-1 [Caenorhabditis elegans]	Q09470 Potassium voltage-gated channel subfamily A member 1 (Voltage-gated K(+) channel HuKI) (Voltage-gated potassium channel HBK1) (Voltage-gated potassium channel subunit Kv1.1)	AAA36139.1 potassium channel [Homo sapiens]
ML108911a	K Channel	K(v)1	113	5.99004		Potassium voltage-gated channel subfamily A member 3 (HGK5) (HLK3) (HPCN3) (Voltage-gated K(+) channel HuKIII) (Voltage-gated potassium channel subunit Kv1.3)	Q8I4B0 Potassium voltage-gated channel protein shk-1	NP_496104.2 Potassium voltage-gated channel protein shk-1 [Caenorhabditis elegans]	P22001 Potassium voltage-gated channel subfamily A member 3 (HGK5) (HLK3) (HPCN3) (Voltage-gated K(+) channel HuKIII) (Voltage-gated potassium channel subunit Kv1.3)	AAA59457.1 potassium channel protein [Homo sapiens]
ML00614a	K Channel	K(v)1	62	3.54839		potassium voltage-gated channel protein Shal	Q8I4B0 Potassium voltage-gated channel protein shk-1	NP_500975.2 BTB domain-containing protein [Caenorhabditis elegans]	Q09470 Potassium voltage-gated channel subfamily A member 1 (Voltage-gated K(+) channel HuKI) (Voltage-gated potassium channel HBK1) (Voltage-gated potassium channel subunit Kv1.1)	NP_000208.2 potassium voltage-gated channel subfamily A member 1 [Homo sapiens]
ML11462a	K Channel	K(v)1	50	4.18391		Potassium voltage-gated channel subfamily D member 2 (Voltage-gated potassium channel subunit Kv4.2)	Q8I4B0 Potassium voltage-gated channel protein shk-1	NP_871934.1 Potassium voltage-gated channel protein shk-1 [Caenorhabditis elegans]	Q9NZV8 Potassium voltage-gated channel subfamily D member 2 (Voltage-gated potassium channel subunit Kv4.2)	NP_000208.2 potassium voltage-gated channel subfamily A member 1 [Homo sapiens]
ML40863a	K Channel	K(v)1	51	3.09783		Potassium voltage-gated channel subfamily A member 1 (Voltage-gated K(+) channel HuKI) (Voltage-gated potassium channel HBK1) (Voltage-gated potassium channel subunit Kv1.1)	Q8I4B0 Potassium voltage-gated channel protein shk-1	NP_001040829.1 Potassium voltage-gated channel protein shk-1 [Caenorhabditis elegans]	Q09470 Potassium voltage-gated channel subfamily A member 1 (Voltage-gated K(+) channel HuKI) (Voltage-gated potassium channel HBK1) (Voltage-gated potassium channel subunit Kv1.1)	AAA36139.1 potassium channel [Homo sapiens]
ML204441a	K Channel	K(v)1	33	2.30901		Potassium voltage-gated channel subfamily A member 4 (HPCN2) (Voltage-gated K(+) channel HuKII) (Voltage-gated potassium channel HBK4) (Voltage-gated potassium channel HK1) (Voltage-gated potassium channel subunit Kv1.4)	Q8I4B0 Potassium voltage-gated channel protein shk-1	NP_500975.2 BTB domain-containing protein [Caenorhabditis elegans]	P22459 Potassium voltage-gated channel subfamily A member 4 (HPCN2) (Voltage-gated K(+) channel HuKII) (Voltage-gated potassium channel HBK4) (Voltage-gated potassium channel HK1) (Voltage-gated potassium channel subunit Kv1.4)	AAA60034.1 potassium channel protein [Homo sapiens]
ML32225a	K Channel	K(v)1	102	6.06213		Potassium voltage-gated channel subfamily A member 1 (Voltage-gated K(+) channel HuKI) (Voltage-gated potassium channel HBK1) (Voltage-gated potassium channel subunit Kv1.1)	Q8I4B0 Potassium voltage-gated channel protein shk-1	NP_500975.2 BTB domain-containing protein [Caenorhabditis elegans]	Q09470 Potassium voltage-gated channel subfamily A member 1 (Voltage-gated K(+) channel HuKI) (Voltage-gated potassium channel HBK1) (Voltage-gated potassium channel subunit Kv1.1)	AAA36139.1 potassium channel [Homo sapiens]
ML18152a	K Channel	K(v)1	203	10.8605		Potassium voltage-gated channel subfamily A member 2 (NGK1) (Voltage-gated K(+) channel HuKIV) (Voltage-gated potassium channel HBK5) (Voltage-gated potassium channel subunit Kv1.2)	Q8I4B0 Potassium voltage-gated channel protein shk-1	NP_001040829.1 Potassium voltage-gated channel protein shk-1 [Caenorhabditis elegans]	P16389 Potassium voltage-gated channel subfamily A member 2 (NGK1) (Voltage-gated K(+) channel HuKIV) (Voltage-gated potassium channel HBK5) (Voltage-gated potassium channel subunit Kv1.2)	NP_004965.1 potassium voltage-gated channel subfamily A member 2 isoform a [Homo sapiens]
ML17471a	K Channel	K(v)1	96	4.75489		Potassium voltage-gated channel subfamily A member 1 (Voltage-gated K(+) channel HuKI) (Voltage-gated potassium channel HBK1) (Voltage-gated potassium channel subunit Kv1.1)	Q8I4B0 Potassium voltage-gated channel protein shk-1	NP_500975.2 BTB domain-containing protein [Caenorhabditis elegans]	Q09470 Potassium voltage-gated channel subfamily A member 1 (Voltage-gated K(+) channel HuKI) (Voltage-gated potassium channel HBK1) (Voltage-gated potassium channel subunit Kv1.1)	NP_000208.2 potassium voltage-gated channel subfamily A member 1 [Homo sapiens]
ML258237a	K Channel	K(v)1	63	3.806		Potassium voltage-gated channel subfamily A member 1 (Voltage-gated K(+) channel HuKI) (Voltage-gated potassium channel HBK1) (Voltage-gated potassium channel subunit Kv1.1)	Q8I4B0 Potassium voltage-gated channel protein shk-1	NP_500975.2 BTB domain-containing protein [Caenorhabditis elegans]	Q09470 Potassium voltage-gated channel subfamily A member 1 (Voltage-gated K(+) channel HuKI) (Voltage-gated potassium channel HBK1) (Voltage-gated potassium channel subunit Kv1.1)	NP_000208.2 potassium voltage-gated channel subfamily A member 1 [Homo sapiens]
ML07015a	K Channel	K(v)1	277	13.6181		Potassium voltage-gated channel subfamily A member 1 (Voltage-gated K(+) channel HuKI) (Voltage-gated potassium channel HBK1) (Voltage-gated potassium channel subunit Kv1.1)	Q8I4B0 Potassium voltage-gated channel protein shk-1	NP_500975.2 BTB domain-containing protein [Caenorhabditis elegans]	Q09470 Potassium voltage-gated channel subfamily A member 1 (Voltage-gated K(+) channel HuKI) (Voltage-gated potassium channel HBK1) (Voltage-gated potassium channel subunit Kv1.1)	AAA36139.1 potassium channel [Homo sapiens]
ML08827a	K Channel	K(v)1	57	2.49429		Potassium voltage-gated channel subfamily A member 1 (Voltage-gated K(+) channel HuKI) (Voltage-gated potassium channel HBK1) (Voltage-gated potassium channel subunit Kv1.1)	Q8I4B0 Potassium voltage-gated channel protein shk-1	NP_001040829.1 Potassium voltage-gated channel protein shk-1 [Caenorhabditis elegans]	Q09470 Potassium voltage-gated channel subfamily A member 1 (Voltage-gated K(+) channel HuKI) (Voltage-gated potassium channel HBK1) (Voltage-gated potassium channel subunit Kv1.1)	NP_000208.2 potassium voltage-gated channel subfamily A member 1 [Homo sapiens]
ML141713a	K Channel	K(v)1	181	10.7958		Potassium voltage-gated channel subfamily A member 1 (Voltage-gated K(+) channel HuKI) (Voltage-gated potassium channel HBK1) (Voltage-gated potassium channel subunit Kv1.1)	Q8I4B0 Potassium voltage-gated channel protein shk-1	NP_500975.2 BTB domain-containing protein [Caenorhabditis elegans]	Q09470 Potassium voltage-gated channel subfamily A member 1 (Voltage-gated K(+) channel HuKI) (Voltage-gated potassium channel HBK1) (Voltage-gated potassium channel subunit Kv1.1)	NP_000208.2 potassium voltage-gated channel subfamily A member 1 [Homo sapiens]
ML00483a	K Channel	K(v)1	91	3.29057		Potassium voltage-gated channel subfamily A member 4 (HPCN2) (Voltage-gated K(+) channel HuKII) (Voltage-gated potassium channel HBK4) (Voltage-gated potassium channel HK1) (Voltage-gated potassium channel subunit Kv1.4)	Q8I4B0 Potassium voltage-gated channel protein shk-1	NP_500975.2 BTB domain-containing protein [Caenorhabditis elegans]	P22459 Potassium voltage-gated channel subfamily A member 4 (HPCN2) (Voltage-gated K(+) channel HuKII) (Voltage-gated potassium channel HBK4) (Voltage-gated potassium channel HK1) (Voltage-gated potassium channel subunit Kv1.4)	NP_002224.1 potassium voltage-gated channel subfamily A member 4 [Homo sapiens]
ML02524b	K Channel	K(v)1	277	14.7609		Potassium voltage-gated channel subfamily A member 3 (HGK5) (HLK3) (HPCN3) (Voltage-gated K(+) channel HuKIII) (Voltage-gated potassium channel subunit Kv1.3)	Q8I4B0 Potassium voltage-gated channel protein shk-1	NP_500975.2 BTB domain-containing protein [Caenorhabditis elegans]	P22001 Potassium voltage-gated channel subfamily A member 3 (HGK5) (HLK3) (HPCN3) (Voltage-gated K(+) channel HuKIII) (Voltage-gated potassium channel subunit Kv1.3)	NP_000208.2 potassium voltage-gated channel subfamily A member 1 [Homo sapiens]
ML03041a	K Channel	K(v)1	79	3.85027		Potassium voltage-gated channel subfamily A member 5 (HPCN1) (Voltage-gated potassium channel HK2) (Voltage-gated potassium channel subunit Kv1.5)	G5EFC3 Potassium voltage-gated channel protein egl-36 (Egg-laying defective protein 36)	NP_871937.1 BTB domain-containing protein [Caenorhabditis elegans]	P22460 Potassium voltage-gated channel subfamily A member 5 (HPCN1) (Voltage-gated potassium channel HK2) (Voltage-gated potassium channel subunit Kv1.5)	NP_002225.2 potassium voltage-gated channel subfamily A member 5 [Homo sapiens]
ML070821a	K Channel	K(v)1	274	12.8768		Potassium voltage-gated channel subfamily A member 3 (HGK5) (HLK3) (HPCN3) (Voltage-gated K(+) channel HuKIII) (Voltage-gated potassium channel subunit Kv1.3)	Q9XXD1 Probable voltage-gated potassium channel subunit kvs-4	NP_500975.2 BTB domain-containing protein [Caenorhabditis elegans]	P22001 Potassium voltage-gated channel subfamily A member 3 (HGK5) (HLK3) (HPCN3) (Voltage-gated K(+) channel HuKIII) (Voltage-gated potassium channel subunit Kv1.3)	AAA36425.1 potassium channel protein [Homo sapiens]
ML149210a	K Channel	K(v)1	126	9.82511		Potassium voltage-gated channel subfamily A member 1 (Voltage-gated K(+) channel HuKI) (Voltage-gated potassium channel HBK1) (Voltage-gated potassium channel subunit Kv1.1)	Q8I4B0 Potassium voltage-gated channel protein shk-1	NP_500975.2 BTB domain-containing protein [Caenorhabditis elegans]	Q09470 Potassium voltage-gated channel subfamily A member 1 (Voltage-gated K(+) channel HuKI) (Voltage-gated potassium channel HBK1) (Voltage-gated potassium channel subunit Kv1.1)	AAA36139.1 potassium channel [Homo sapiens]
ML101015a	K Channel	K(v)1	29	2.24055		Potassium voltage-gated channel subfamily B member 1 (Delayed rectifier potassium channel 1) (DRK1) (h-DRK1) (Voltage-gated potassium channel subunit Kv2.1)	Q9XXD1 Probable voltage-gated potassium channel subunit kvs-4	NP_505407.2 Uncharacterized protein CELE_F44A2.2 [Caenorhabditis elegans]	Q14721 Potassium voltage-gated channel subfamily B member 1 (Delayed rectifier potassium channel 1) (DRK1) (h-DRK1) (Voltage-gated potassium channel subunit Kv2.1)	NP_004966.1 potassium voltage-gated channel subfamily B member 1 [Homo sapiens]
ML131129a	K Channel	K(v)4	252	14.8515		potassium voltage-gated channel subfamily D member 1	Q8I4B0 Potassium voltage-gated channel protein shk-1	NP_500975.2 BTB domain-containing protein [Caenorhabditis elegans]	Q9NSA2 Potassium voltage-gated channel subfamily D member 1 (Voltage-gated potassium channel subunit Kv4.1)	NP_004970.3 potassium voltage-gated channel subfamily D member 1 precursor [Homo sapiens]
ML01366a	K Channel	K(v)1/4-like	102	8.3133		Potassium voltage-gated channel subfamily D member 3 (Voltage-gated potassium channel subunit Kv4.3)	Q8I4B0 Potassium voltage-gated channel protein shk-1	NP_500975.2 BTB domain-containing protein [Caenorhabditis elegans]	Q9UK17 Potassium voltage-gated channel subfamily D member 3 (Voltage-gated potassium channel subunit Kv4.3)	XP_006710694.1 potassium voltage-gated channel subfamily D member 3 isoform X3 [Homo sapiens]
ML375927a	K Channel	K(v)1/4-like	107	7.28103		Potassium voltage-gated channel subfamily D member 2 (Voltage-gated potassium channel subunit Kv4.2)	Q8I4B0 Potassium voltage-gated channel protein shk-1	NP_500975.2 BTB domain-containing protein [Caenorhabditis elegans]	Q9NZV8 Potassium voltage-gated channel subfamily D member 2 (Voltage-gated potassium channel subunit Kv4.2)	AAD22053.1 potassium channel KV4.2 [Homo sapiens]
ML022314a	K Channel	K(v)1/4-like	74	4.7467		Potassium voltage-gated channel subfamily D member 1 (Voltage-gated potassium channel subunit Kv4.1)	Q8I4B0 Potassium voltage-gated channel protein shk-1	NP_500975.2 BTB domain-containing protein [Caenorhabditis elegans]	Q9NSA2 Potassium voltage-gated channel subfamily D member 1 (Voltage-gated potassium channel subunit Kv4.1)	BAA96454.1 shal-type potassium channel (Kv4.1) [Homo sapiens]
ML128229a	K Channel	K(Ca)1.1	487	31.1535		Calcium-activated potassium channel subunit alpha-1 (BK channel) (BKCA alpha) (Slo1) (Slowpoke homolog) (Slo homolog) (hSlo)	Q95V25 Calcium-activated potassium channel slo-1 (BK channel) (Maxi K channel) (MaxiK) (Slo homolog) (Slowpoke protein 1)	NP_001256806.1 Ion_trans domain-containing protein [Caenorhabditis elegans]	Q12791 Calcium-activated potassium channel subunit alpha-1 (BK channel) (BKCA alpha) (Calcium-activated potassium channel, subfamily M subunit alpha-1) (K(VCA)alpha) (KCa1.1) (Maxi K channel) (MaxiK) (Slo-alpha) (Slo1) (Slowpoke homolog) (Slo homolog) (hSlo)	XP_005269844.1 calcium-activated potassium channel subunit alpha-1 isoform X37 [Homo sapiens]
ML04056a	K Channel	K(Ca)1.1	384	25.4938		Calcium-activated potassium channel subunit alpha-1	Q95V25 Calcium-activated potassium channel slo-1 (BK channel) (Maxi K channel) (MaxiK) (Slo homolog) (Slowpoke protein 1)	NP_001024259.1 Calcium-activated potassium channel slo-1 [Caenorhabditis elegans]	Q12791 Calcium-activated potassium channel subunit alpha-1 (BK channel) (BKCA alpha) (Calcium-activated potassium channel, subfamily M subunit alpha-1) (K(VCA)alpha) (KCa1.1) (Maxi K channel) (MaxiK) (Slo-alpha) (Slo1) (Slowpoke homolog) (Slo homolog) (hSlo)	XP_016871702.1 calcium-activated potassium channel subunit alpha-1 isoform X13 [Homo sapiens]
ML14771a	K Channel	K(VCA)beta-4	325	21.0947		Calcium-activated potassium channel subunit beta-4 (BK channel subunit beta-4) (BKbeta4) (Hbeta4) (Calcium-activated potassium channel, subfamily M subunit beta-4) (Charybdotoxin receptor subunit beta-4) (K(VCA)beta-4) (Maxi K channel subunit beta-4) (Slo-beta-4)			Q86W47 Calcium-activated potassium channel subunit beta-4 (BK channel subunit beta-4) (BKbeta4) (Hbeta4) (Calcium-activated potassium channel, subfamily M subunit beta-4) (Charybdotoxin receptor subunit beta-4) (K(VCA)beta-4) (Maxi K channel subunit beta-4) (Slo-beta-4)	6V22_E Chain E, Calcium-activated potassium channel subunit beta-4 [Homo sapiens]"
Ca signaling
ML104636a	Ca Signaling	Calmodulin	9242	466.605		Calmodulin (CaM)	O16305 Calmodulin (CaM)	NP_503386.1 Calmodulin [Caenorhabditis elegans]	P0DP25 Calmodulin-3	NP_001292553.1 calmodulin-2 isoform 1 [Homo sapiens]
ML311625a	Ca Signaling	Calmodulin	3040	127.825		Calmodulin-3	O16305 Calmodulin (CaM)	NP_503386.1 Calmodulin [Caenorhabditis elegans]	P0DP25 Calmodulin-3	2WEL_D Chain D, CALMODULIN [Homo sapiens]"
ML066517a	Ca Signaling	Calmodulin	739	49.153		Calmodulin	O16305 Calmodulin (CaM)	NP_503386.1 Calmodulin [Caenorhabditis elegans]	P0DP25 Calmodulin-3	2K0J_A Chain A, calmodulin [Homo sapiens]"
ML09692a	Ca Signaling	Calmodulin	651	33.3938		Calmodulin	O16305 Calmodulin (CaM)	NP_503386.1 Calmodulin [Caenorhabditis elegans]	P0DP25 Calmodulin-3	2LV6_A Chain A, Calmodulin [Homo sapiens]"
ML004513a	Ca Signaling	Calmodulin	619	27.1405		Calmodulin (CaM)	O16305 Calmodulin (CaM)	NP_503386.1 Calmodulin [Caenorhabditis elegans]	P27482 Calmodulin-like protein 3 (CaM-like protein) (CLP) (Calmodulin-related protein NB-1)	4DJC_A Chain A, Calmodulin [Homo sapiens]"
ML03091a	Ca Signaling	Calmodulin-like 5	571	31.7399		Calmodulin-like protein	P04630 Calmodulin-like protein	NP_001256429.1 Calmodulin-like protein [Caenorhabditis elegans]	Q9NZT1 Calmodulin-like protein 5 (Calmodulin-like skin protein)	NP_059118.2 calmodulin-like protein 5 [Homo sapiens]
ML25769a	Ca Signaling	Calmodulin	462	26.4284		Calmodulin-3	O16305 Calmodulin (CaM)	NP_503386.1 Calmodulin [Caenorhabditis elegans]	P0DP25 Calmodulin-3	6PLM_C Chain C, Calmodulin-2 [Homo sapiens]"
ML01511a	Ca Signaling	Calmodulin	422	32.0887		Calmodulin (CaM)	O16305 Calmodulin (CaM)	NP_503386.1 Calmodulin [Caenorhabditis elegans]	P0DP25 Calmodulin-3	2N6A_A Chain A, human calmodulin/connexin-36 peptide hybrid [Homo sapiens]"
ML00227a	Ca signaling	Calmodulin	422	23.4706		Calmodulin-3	O16305 Calmodulin (CaM)	NP_503386.1 Calmodulin [Caenorhabditis elegans]	P0DP25 Calmodulin-3	6PLM_C Chain C, Calmodulin-2 [Homo sapiens]"
ML00622a	Ca Signaling	Calmodulin	294	11.3162		Calmodulin-3	O16305 Calmodulin (CaM)	NP_503386.1 Calmodulin [Caenorhabditis elegans]	P0DP25 Calmodulin-3	5WBX_R Chain R, Calmodulin-1 [Homo sapiens]"
ML01571a	Ca signaling	Calmodulin	293	30.51		Calmodulin-like protein 3 (CaM-like protein) (CLP) (Calmodulin-related protein NB-1)	O16305 Calmodulin (CaM)	NP_503386.1 Calmodulin [Caenorhabditis elegans]	P27482 Calmodulin-like protein 3 (CaM-like protein) (CLP) (Calmodulin-related protein NB-1)	NP_005176.1 calmodulin-like protein 3 [Homo sapiens]
ML23997a	Ca Signaling	Calmodulin-like	268	16.5035		Calmodulin (CaM)	O16305 Calmodulin (CaM)	NP_503386.1 Calmodulin [Caenorhabditis elegans]	P0DP25 Calmodulin-3	2K0J_A Chain A, calmodulin [Homo sapiens]"
ML113411a	Ca Signaling	Calmodulin	238	13.8219		Calmodulin-like protein 3 (CaM-like protein) (CLP) (Calmodulin-related protein NB-1)	O16305 Calmodulin (CaM)	NP_503386.1 Calmodulin [Caenorhabditis elegans]	P27482 Calmodulin-like protein 3 (CaM-like protein) (CLP) (Calmodulin-related protein NB-1)	1GGZ_A Chain A, Calmodulin-related Protein Nb-1 [Homo sapiens]"
ML273210a	Ca Signaling	Calmodulin	199	9.68532		Calmodulin (CaM)	O16305 Calmodulin (CaM)	NP_503386.1 Calmodulin [Caenorhabditis elegans]	P0DP25 Calmodulin-3	2LV6_A Chain A, Calmodulin [Homo sapiens]"
ML049623a	Ca Signaling	Calmodulin	187	10.1161		Calmodulin (CaM)	O16305 Calmodulin (CaM)	NP_503386.1 Calmodulin [Caenorhabditis elegans]	P0DP25 Calmodulin-3	2K0J_A Chain A, calmodulin [Homo sapiens]"
ML02595a	Ca Signaling	Calmodulin-like	182	11.7452		Calmodulin (CaM)	O16305 Calmodulin (CaM)	NP_503386.1 Calmodulin [Caenorhabditis elegans]	P0DP25 Calmodulin-3	EAW57428.1 calmodulin 3 (phosphorylase kinase, delta), isoform CRA_d [Homo sapiens]"
ML013511a	Ca Signaling	Calmodulin	148	7.26593		Calmodulin (CaM)	O16305 Calmodulin (CaM)	NP_503386.1 Calmodulin [Caenorhabditis elegans]	P0DP25 Calmodulin-3	6DAH_A Chain A, Calmodulin-1 [Homo sapiens] 6DAH_B Chain B, Calmodulin-1 [Homo sapiens] 6DAH_C Chain C, Calmodulin-1 [Homo sapiens] 6DAH_D Chain D, Calmodulin-1 [Homo sapiens]"
ML311622a	Ca Signaling	Calmodulin-like	143	8.96803		Calmodulin (CaM)	O16305 Calmodulin (CaM)	NP_495906.2 CALmodulin related genes [Caenorhabditis elegans]	P0DP25 Calmodulin-3	2K0J_A Chain A, calmodulin [Homo sapiens]"
ML130411a	Ca Signaling	Calmodulin	126	9.50978		Calmodulin-like protein 3 (CaM-like protein) (CLP) (Calmodulin-related protein NB-1)	O16305 Calmodulin (CaM)	NP_503386.1 Calmodulin [Caenorhabditis elegans]	P27482 Calmodulin-like protein 3 (CaM-like protein) (CLP) (Calmodulin-related protein NB-1)	5DOW_A Chain A, Calmodulin [Homo sapiens]"
ML069110a	Ca Signaling	Calmodulin	117	5.4604		Calmodulin (CaM)	O16305 Calmodulin (CaM)	NP_503386.1 Calmodulin [Caenorhabditis elegans]	P0DP25 Calmodulin-3	2WEL_D Chain D, CALMODULIN [Homo sapiens]"
ML07713a	Ca Signaling	Calmodulin-like	112	7.16194		Calmodulin (CaM)	O16305 Calmodulin (CaM)	NP_001255491.1 CALmodulin related genes [Caenorhabditis elegans]	P27482 Calmodulin-like protein 3 (CaM-like protein) (CLP) (Calmodulin-related protein NB-1)	1GGZ_A Chain A, Calmodulin-related Protein Nb-1 [Homo sapiens]"
ML03671a	Ca Signaling	Calmodulin	109	5.96796		Calmodulin (CaM)	O16305 Calmodulin (CaM)	NP_503386.1 Calmodulin [Caenorhabditis elegans]	P0DP25 Calmodulin-3	NP_001350599.1 calmodulin-1 isoform 1 [Homo sapiens]
ML01644a	Ca Signaling	Calmodulin-like	123	8.52423		Calmodulin (CaM)	O16305 Calmodulin (CaM)	NP_495043.1 CALmodulin related genes [Caenorhabditis elegans]	P57796 Calcium-binding protein 4 (CaBP4)	2LV6_A Chain A, Calmodulin [Homo sapiens]"
ML032219a	Ca Signaling	Calmodulin	104	4.71293		Calmodulin (CaM)	O16305 Calmodulin (CaM)	NP_503386.1 Calmodulin [Caenorhabditis elegans]	P0DP25 Calmodulin-3	2N6A_A Chain A, human calmodulin/connexin-36 peptide hybrid [Homo sapiens]"
ML071150a	Ca Signaling	Calmodulin-B	87	5.80678		Calmodulin-beta	O16305 Calmodulin (CaM)	NP_503386.1 Calmodulin [Caenorhabditis elegans]	P0DP25 Calmodulin-3	6DAH_A Chain A, Calmodulin-1 [Homo sapiens] 6DAH_B Chain B, Calmodulin-1 [Homo sapiens] 6DAH_C Chain C, Calmodulin-1 [Homo sapiens] 6DAH_D Chain D, Calmodulin-1 [Homo sapiens]"
ML418211a	Ca Signaling	Calmodulin-like	82	4.43119		No hit (Unique in M. Leidyi/ctenophore)	O16305 Calmodulin (CaM)	NP_503386.1 Calmodulin [Caenorhabditis elegans]	P27482 Calmodulin-like protein 3 (CaM-like protein) (CLP) (Calmodulin-related protein NB-1)	2K0J_A Chain A, calmodulin [Homo sapiens]"
ML00342a	Ca Signaling	Calmodulin-like	80	3.10584		Calmodulin-like/neo-calmodulin-like	Q09665 Troponin C, isoform 2	NP_495906.2 CALmodulin related genes [Caenorhabditis elegans]	O15182 Centrin-3	CAG29342.1 CETN3, partial [Homo sapiens]"
ML29971a	Ca Signaling	Calmodulin-like	70	4.60165		Calmodulin (CaM)	O16305 Calmodulin (CaM)	NP_503386.1 Calmodulin [Caenorhabditis elegans]	Q9NZT1 Calmodulin-like protein 5 (Calmodulin-like skin protein)	NP_059118.2 calmodulin-like protein 5 [Homo sapiens]
ML070210a	Ca Signaling	Calmodulin-like	59	3.7661		Calmodulin-like	O16305 Calmodulin (CaM)	NP_503386.1 Calmodulin [Caenorhabditis elegans]	P27482 Calmodulin-like protein 3 (CaM-like protein) (CLP) (Calmodulin-related protein NB-1)	NP_001292553.1 calmodulin-2 isoform 1 [Homo sapiens]
ML063319a	Ca Signaling	Calmodulin-A	55	2.28814		calmodulin	O16305 Calmodulin (CaM)	NP_503386.1 Calmodulin [Caenorhabditis elegans]	P0DP25 Calmodulin-3	6MUE_A Chain A, Calmodulin-1 [Homo sapiens]"
ML258256a	Ca Signaling	Calmodulin	52	3.54332		Calmodulin	O16305 Calmodulin (CaM)	NP_503386.1 Calmodulin [Caenorhabditis elegans]	P0DP25 Calmodulin-3	2K0J_A Chain A, calmodulin [Homo sapiens]"
ML046719a	Ca Signaling	Calmodulin-A	29	1.51868		Calmodulin Chain A	O16305 Calmodulin (CaM)	NP_503386.1 Calmodulin [Caenorhabditis elegans]	P0DP25 Calmodulin-3	6PLM_C Chain C, Calmodulin-2 [Homo sapiens]"
ML375914a	Ca Signaling	Calmodulin	30	2.06292		Calmodulin (CaM)	O16305 Calmodulin (CaM)	NP_503386.1 Calmodulin [Caenorhabditis elegans]	P0DP25 Calmodulin-3	2K0J_A Chain A, calmodulin [Homo sapiens]"
ML165614a	Ca Signaling	Calmodulin-like ??	28	1.99079		Calmodulin (CaM)	O16305 Calmodulin (CaM)	NP_508864.2 CALmodulin related genes [Caenorhabditis elegans]	Q12798 Centrin-1 (Caltractin isoform 2)	NP_004057.1 centrin-1 [Homo sapiens]
ML181717a	Ca Signaling	Calmodulin	69	3.07185		Calmodulin-3	O16305 Calmodulin (CaM)	NP_503386.1 Calmodulin [Caenorhabditis elegans]	P0DP25 Calmodulin-3	6PLM_C Chain C, Calmodulin-2 [Homo sapiens]"
ML13818a	Ca Signaling	Calmodulin	63	3.4404		Calmodulin-like protein 3 (CaM-like protein) (CLP) (Calmodulin-related protein NB-1)	O16305 Calmodulin (CaM)	NP_503386.1 Calmodulin [Caenorhabditis elegans]	P27482 Calmodulin-like protein 3 (CaM-like protein) (CLP) (Calmodulin-related protein NB-1)	1GGZ_A Chain A, Calmodulin-related Protein Nb-1 [Homo sapiens]"
ML070268a	Ca Signaling	CaM Kinase I	895	53.4925		Calcium/calmodulin-dependent protein kinase type 1D (EC 2.7.11.17) (CaM kinase I delta) (CaM kinase ID) (CaM-KI delta) (CaMKI delta) (CaMKID) (CaMKI-like protein kinase) (CKLiK)	Q9TXJ0 Calcium/calmodulin-dependent protein kinase type 1 (EC 2.7.11.17) (CaM kinase I) (CaM-KI)	NP_500139.1 Calcium/calmodulin-dependent protein kinase type 1 [Caenorhabditis elegans]	Q8IU85 Calcium/calmodulin-dependent protein kinase type 1D (EC 2.7.11.17) (CaM kinase I delta) (CaM kinase ID) (CaM-KI delta) (CaMKI delta) (CaMKID) (CaMKI-like protein kinase) (CKLiK)	2JC6_A Chain A, CALCIUM/CALMODULIN-DEPENDENT PROTEIN KINASE TYPE 1D [Homo sapiens]"
ML11177a	Ca Signaling	CaM Kinase I	80	3.14855		Calcium/calmodulin-dependent protein kinase type 1D (EC 2.7.11.17) (CaM kinase I delta) (CaM kinase ID) (CaM-KI delta) (CaMKI delta) (CaMKID) (CaMKI-like protein kinase) (CKLiK)	Q9TXJ0 Calcium/calmodulin-dependent protein kinase type 1 (EC 2.7.11.17) (CaM kinase I) (CaM-KI)	AAQ54691.1 calcium/calmodulin-dependent protein kinase 1, partial [Caenorhabditis elegans]"	Q8IU85 Calcium/calmodulin-dependent protein kinase type 1D (EC 2.7.11.17) (CaM kinase I delta) (CaM kinase ID) (CaM-KI delta) (CaMKI delta) (CaMKID) (CaMKI-like protein kinase) (CKLiK)	2JC6_A Chain A, CALCIUM/CALMODULIN-DEPENDENT PROTEIN KINASE TYPE 1D [Homo sapiens]"
ML03781a	Ca Signaling	CaM Kinase II	445	25.6414		CaM kinase II (Calcium/calmodulin-dependent protein kinase type II)	O62305 Calcium/calmodulin-dependent protein kinase type II (CaM kinase II) (EC 2.7.11.17) (Uncoordinated protein 43)	NP_001359634.1 Calcium/calmodulin-dependent protein kinase type II [Caenorhabditis elegans]	Q13557 Calcium/calmodulin-dependent protein kinase type II subunit delta (CaM kinase II subunit delta) (CaMK-II subunit delta) (EC 2.7.11.17)	NP_001308508.1 calcium/calmodulin-dependent protein kinase type II subunit delta isoform 19 [Homo sapiens]
ML35309a	Ca Signaling	CaM Kinase II	33	1.60554		Calcium/calmodulin-dependent protein kinase type II (CaM kinase II) (EC 2.7.11.17) (Uncoordinated protein 43)	O62305 Calcium/calmodulin-dependent protein kinase type II (CaM kinase II) (EC 2.7.11.17) (Uncoordinated protein 43)	NP_001359634.1 Calcium/calmodulin-dependent protein kinase type II [Caenorhabditis elegans]	Q9UQM7 Calcium/calmodulin-dependent protein kinase type II subunit alpha (CaM kinase II subunit alpha) (CaMK-II subunit alpha) (EC 2.7.11.17)	NP_001355954.1 calcium/calmodulin-dependent protein kinase type II subunit alpha isoform 3 [Homo sapiens]
ML044614a	Ca Signaling	CaM Kinase IV	571	20.8101		Calcium/calmodulin-dependent protein kinase type IV (CaMK IV) (EC 2.7.11.17) (CaM kinase-GR)	Q9TXJ0 Calcium/calmodulin-dependent protein kinase type 1 (EC 2.7.11.17) (CaM kinase I) (CaM-KI)	AAQ54691.1 calcium/calmodulin-dependent protein kinase 1, partial [Caenorhabditis elegans]"	Q16566 Calcium/calmodulin-dependent protein kinase type IV (CaMK IV) (EC 2.7.11.17) (CaM kinase-GR)	2W4O_A Chain A, CALCIUM/CALMODULIN-DEPENDENT PROTEIN KINASE TYPE IV [Homo sapiens]"
ML189322a	Ca Signaling	CaM-KK	850	58.49		Calcium/calmodulin-dependent protein kinase kinase (CaM-KK) (CaM-kinase kinase) (EC 2.7.11.17)	Q3Y416 Calcium/calmodulin-dependent protein kinase kinase (CaM-KK) (CaM-kinase kinase) (EC 2.7.11.17)	NP_001021152.1 Calcium/calmodulin-dependent protein kinase kinase [Caenorhabditis elegans]	Q8N5S9 Calcium/calmodulin-dependent protein kinase kinase 1 (CaM-KK 1) (CaM-kinase kinase 1) (CaMKK 1) (EC 2.7.11.17) (CaM-kinase IV kinase) (Calcium/calmodulin-dependent protein kinase kinase alpha) (CaM-KK alpha) (CaM-kinase kinase alpha) (CaMKK alpha)	AAD04566.1 Ca2+/calmodulin-dependent kinase kinase [Homo sapiens]
ML096819a	Ca Signaling	NCS1	1239	69.6012		Neuronal calcium sensor 1 (NCS-1)	P36608 Neuronal calcium sensor 1 (NCS-1)	NP_508186.1 Neuronal calcium sensor 1 [Caenorhabditis elegans]	P37235 Hippocalcin-like protein 1 (Calcium-binding protein BDR-1) (HLP2) (Visinin-like protein 3) (VILIP-3)	NP_001245286.1 hippocalcin-like protein 1 [Homo sapiens]
ML000713a	Ca Signaling	NCS1	191	10.6959		Neuronal calcium sensor 1 (NCS-1) (Frequenin homolog) (Frequenin-like protein) (Frequenin-like ubiquitous protein)	P36608 Neuronal calcium sensor 1 (NCS-1)	NP_508201.2 Neuronal Calcium Sensor family [Caenorhabditis elegans]	P62166 Neuronal calcium sensor 1 (NCS-1) (Frequenin homolog) (Frequenin-like protein) (Frequenin-like ubiquitous protein)	NP_001232084.1 neuronal calcium sensor 1 [Taeniopygia guttata] NP_055101.2 neuronal calcium sensor 1 isoform 1 [Homo sapiens]
Vesicle transport
ML204414a	Vesicular transport	Reticulon-4	139	8.54079		Reticulon-4 (Foocen) (Neurite outgrowth inhibitor) (Nogo protein) (Neuroendocrine-specific protein) (NSP) (Neuroendocrine-specific protein C homolog) (RTN-x) (Reticulon-5)			Q9NQC3 Reticulon-4 (Foocen) (Neurite outgrowth inhibitor) (Nogo protein) (Neuroendocrine-specific protein) (NSP) (Neuroendocrine-specific protein C homolog) (RTN-x) (Reticulon-5)	EAX00120.1 reticulon 4, isoform CRA_e [Homo sapiens]"
ML089719a	Vesicular transport	Rab-27A	60	3.23223		Rab-27A	O01803 Ras-related protein rab-11.1 (Rab GTPase rab-11.1)	AFP33157.1 rab-27, partial [Caenorhabditis elegans]"	P51159 Ras-related protein Rab-27A (Rab-27) (EC 3.6.5.2) (GTP-binding protein Ram)	NP_004571.2 ras-related protein Rab-27A [Homo sapiens]
ML16591a	Vesicular transport	Rab-3	306	16.9118		Ras-related protein Rab-3C	Q94986 Ras-related protein Rab-3	NP_001021973.1 Ras-related protein Rab-3 [Caenorhabditis elegans]	Q96E17 Ras-related protein Rab-3C	NP_001252924.1 ras-related protein Rab-3C [Macaca mulatta] NP_612462.1 ras-related protein Rab-3C isoform 1 [Homo sapiens]
ML136025a	Vesicular transport	Rab-3B	343	21.5197		Ras-related protein Rab-3B	Q94986 Ras-related protein Rab-3	NP_001021973.1 Ras-related protein Rab-3 [Caenorhabditis elegans]	P20337 Ras-related protein Rab-3B	AAA60243.1 GTP-binding protein [Homo sapiens]
[truncated: 204 more rows]

## Sheet: Supplementary Table 6
Supplementary Table 6. List of N. vectensis gene homologs.
[truncated: 587 more rows]

[truncated: 3 more sheets: Supplementary Table 7, Supplementary Table 8, Supplementary Table 9]
