# Supplementary material for: Mass spectrometry of short peptides reveals common features of metazoan peptidergic neurons
Source: Nat Ecol Evol. 2022 Aug 8;6(10):1438–48. doi: 10.1038/s41559-022-01835-7 (PMC9525235; doi:10.1038/s41559-022-01835-7)
Supplement: Supplementary file 5 — Zip file containing four supplementary data files: (1) Supplementary_Data_1.docx, structures of B. mikado neuropeptide precursors and their homologues in Ctenophora; (2) Supplementary_Data_2.docx, structures of N. vectensis neuropeptide precursors and their homologues in Cnidaria; (3) Supplementary_Data_3.pdf, dotplots of gene homologues involved in neuropeptide signalling and (4) Supplementary_Data_4.fasta, AA sequences of neuropeptide precursors used for cluster analysis. [file 41559_2022_1835_MOESM5_ESM.zip]

Archive with 9 entries (8 files):
- Supplementary Data 1.docx
- __MACOSX/
- __MACOSX/._Supplementary Data 1.docx
- Supplementary Data 2.docx
- __MACOSX/._Supplementary Data 2.docx
- Supplementary Data 3.pdf
- __MACOSX/._Supplementary Data 3.pdf
- Supplementary Data 4.fasta
- __MACOSX/._Supplementary Data 4.fasta
